# Supplementary material for: Mendelian randomization of circulating proteome identifies actionable targets in heart failure
Source: BMC Genomics. 2022 Aug 13;23:588. doi: 10.1186/s12864-022-08811-2 (PMC9375407; doi:10.1186/s12864-022-08811-2)
Supplement: Supplementary file 2 — Additional file 2: Suppl. Table 1. Mendelian randomization INTERVAL (P < 1E-03). Results of MR analysis for the nineteen causal candidate proteins in INTERVAL. Table includes: the aptamer and corresponding id code along with the protein name; the number of SNPs used as IVs in MR for each protein; the median, minimum and maximum F-statistics value for IVs; the beta, standard error and p-values for Inverse Variance Weighted and Weighted Median methods; heterogeneity tests (Cochrane’s Q test and intercept Egger test). Suppl. Table 2. Mendelian randomization INTERVAL (P < 1E-03) (all results). Results of MR analysis for all the proteins with enough IVs in INTERVAL. Table includes: the aptamer and corresponding id code along with the protein name; the number of SNPs used as IVs in MR for each protein; the median, minimum and maximum F-statistics value for IVs; the beta, standard error and p-values for Inverse Variance Weighted and Weighted Median methods; heterogeneity tests (Cochrane’s Q test and intercept Egger test). Suppl. Table 3. Mendelian randomization INTERVAL (P < 1E-05). Results of MR analysis for the nineteen causal candidate proteins in INTERVAL. Table includes: the aptamer and corresponding id code along with the protein name; the number of SNPs used as IVs in MR for each protein; the median, minimum and maximum F-statistics value for IVs; the beta, standard error and p-values for Inverse Variance Weighted and Weighted Median methods; heterogeneity tests (Cochrane’s Q test and intercept Egger test). Suppl. Table 4. Mendelian randomization INTERVAL (Wald ratio; P < 1E-05). Results of mendelian randomization with Wald ratio, using INTERVAL as the exposure. Wald ratio was calculated using the most significant SNP for proteins not presenting enough instruments for previously described two-sample mendelian randomization. Table includes: the aptamer and corresponding id code along with the protein name; the corresponding lead SNP identification; the beta, standard [file 12864_2022_8811_MOESM2_ESM.xlsx]

## Sheet: ST1
Supplementary Table 1. Mendelian randomization (IVW: inverse variance weigthted; Weighted median; INTERVAL; P < 1E-03 )
prot	nb_IVs	Median_F_statistics [range]	b_IVW	se_IVW	p_IVW	fdr_IVW	b_WeightedMed	se_WeightedMed	p_WeightedMed	p_Qtest	p_intercept
ABO.9253.52.3	59	39,22 [10,95 - 8306,65]	0.0304043	0.00422111	5.89332e-13	4.83841e-10	0.0343731	0.00685032	5.22827e-07	0.569694	0.541436
BAG3.10078.5.3	3	16,59 [15,36 - 38,45]	-0.225711	0.0378966	2.58509e-09	1.06118e-06	-0.25394	0.0576092	1.04342e-05	0.0542163	0.0900364
FLT4.2358.19.2	12	17,10 [11,46 - 81,94]	0.0810359	0.0195305	3.33653e-05	0.00913096	0.0802899	0.0279109	0.00401928	0.567537	0.481564
TDGF1.5810.25.3	48	59,35 [11,90 - 1616,55]	-0.018653	0.00473598	8.1967e-05	0.0142561	-0.0169977	0.00728117	0.0195706	0.563865	0.559696
FUT3.4548.4.2	34	34,60 [11,87 - 1242,41]	-0.026201	0.00667585	8.68214e-05	0.0142561	-0.0156611	0.00924934	0.0904146	0.771182	0.979791
FSTL1.13112.179.3	8	16,73 [11,45 - 68,67]	-0.0949606	0.0245828	0.000112058	0.0153333	-0.0757786	0.0328228	0.0209592	0.52257	0.406827
ALDH3A1.11480.1.3	11	13,50 [11,36 - 87,38]	-0.0820786	0.0214981	0.000134571	0.0157833	-0.0776549	0.0294118	0.00828416	0.621038	0.614518
GLCE.7808.5.3	32	30,47 [10,86 - 1116,31]	-0.0267986	0.00719434	0.000195352	0.0184506	-0.0247853	0.010288	0.0159894	0.427533	0.378125
PTHLH.2962.50.2	6	15,29 [10,94 - 45,51]	0.113315	0.0304924	0.00020226	0.0184506	0.106543	0.0407007	0.00885207	0.640817	0.510447
CDON.4541.49.2	22	16,13 [12,40 - 385,97]	-0.0410123	0.0112273	0.00025927	0.021286	-0.0560758	0.0156489	0.00033918	0.98184	0.98968
FCGR2A.3309.2.2	66	39,41 [12,01 - 1570,60]	-0.016136	0.00450797	0.000344341	0.0257004	-0.0149014	0.00690091	0.0308239	0.426427	0.537932
RGMB.3331.8.1	8	14,32 [10,99 - 77,80]	-0.0833434	0.0236239	0.000418822	0.0286544	-0.0793831	0.0308808	0.0101515	0.676045	0.689237
AMH.4923.79.1	3	11,58 [11,56 - 14,99]	-0.192927	0.0551777	0.000471451	0.029774	-0.194352	0.0796918	0.0147363	0.990473	0.890435
MIF.5356.2.3	3	12,67 [10,93 - 13,94]	0.178253	0.051614	0.000553202	0.0324414	0.16015	0.0792911	0.0434069	0.707785	0.646211
IL15RA.14054.17.3	39	19,14 [11,17 - 411,40]	0.0264931	0.00794974	0.000860462	0.0447261	0.0325602	0.0118325	0.00592775	0.503678	0.457311
B3GAT3.6897.38.3	18	18,97 [10,97 - 280,56]	0.0536545	0.0161174	0.000871641	0.0447261	0.0467985	0.0231149	0.0429082	0.700205	0.769532
CCDC126.6388.21.3	14	19,68 [10,98 - 124,87]	0.059055	0.0179627	0.00101029	0.048633	0.06526	0.0225691	0.00383328	0.251625	0.218033
ST3GAL6.6947.4.3	26	40,54 [12,08 - 1734,19]	-0.0222688	0.00680618	0.00106847	0.048633	-0.00811896	0.0090921	0.371874	0.191697	0.187219
APOA5.11318.20.3	7	16,69 [11,52 - 52,30]	-0.103626	0.0318153	0.00112549	0.048633	-0.12654	0.0358542	0.000416692	0.16274	0.112991

## Sheet: ST2
Supplementary Table 2. Mendelian randomization (IVW: inverse variance weighted; Weighted median; INTERVAL; P < 1E-03; all results).
prot	nb_IVs	Median_F_statistics [range]	b_IVW	se_IVW	p_IVW	fdr_IVW	b_WeightedMed	se_WeightedMed	p_WeightedMed	p_Qtest	p_intercept
ABO.9253.52.3	59	39,22[10,95-8306,65]	0.0304043	0.00422111	5.89332e-13	4.83841e-10	0.0343731	0.00685032	5.22827e-07	0.569694	0.541436
BAG3.10078.5.3	3	16,59[15,36-38,45]	-0.225711	0.0378966	2.58509e-09	1.06118e-06	-0.25394	0.0576092	1.04342e-05	0.0542163	0.0900364
FLT4.2358.19.2	12	17,10[11,46-81,95]	0.0810359	0.0195305	3.33653e-05	0.00913096	0.0802899	0.0279109	0.00401928	0.567537	0.481564
FUT3.4548.4.2	34	34,60[11,88-1242,42]	-0.026201	0.00667585	8.68214e-05	0.0142561	-0.0156611	0.00924934	0.0904146	0.771182	0.559696
TDGF1.5810.25.3	48	59,35[11,91-1616,54]	-0.018653	0.00473598	8.1967e-05	0.0142561	-0.0169977	0.00728117	0.0195706	0.563865	0.979791
FSTL1.13112.179.3	8	16,73[11,46-68,66]	-0.0949606	0.0245828	0.000112058	0.0153333	-0.0757786	0.0328228	0.0209592	0.52257	0.406827
ALDH3A1.11480.1.3	11	13,50[11,33-87,38]	-0.0820786	0.0214981	0.000134571	0.0157833	-0.0776549	0.0294118	0.00828416	0.621038	0.614518
GLCE.7808.5.3	32	30,47[10,87-1116,31]	-0.0267986	0.00719434	0.000195352	0.0184506	-0.0247853	0.010288	0.0159894	0.427533	0.378125
PTHLH.2962.50.2	6	15,29[10,94-45,51]	0.113315	0.0304924	0.00020226	0.0184506	0.106543	0.0407007	0.00885207	0.640817	0.510447
CDON.4541.49.2	22	16,13[12,4-385,97]	-0.0410123	0.0112273	0.00025927	0.021286	-0.0560758	0.0156489	0.00033918	0.98184	0.98968
FCGR2A.3309.2.2	66	39,41[12,01-1570,6]	-0.016136	0.00450797	0.000344341	0.0257004	-0.0149014	0.00690091	0.0308239	0.426427	0.537932
RGMB.3331.8.1	8	14,32[11,0-77,8]	-0.0833434	0.0236239	0.000418822	0.0286544	-0.0793831	0.0308808	0.0101515	0.676045	0.689237
AMH.4923.79.1	3	11,58[11,57-14,99]	-0.192927	0.0551777	0.000471451	0.029774	-0.194352	0.0796918	0.0147363	0.990473	0.890435
MIF.5356.2.3	3	12,67[10,93-13,94]	0.178253	0.051614	0.000553202	0.0324414	0.16015	0.0792911	0.0434069	0.707785	0.646211
B3GAT3.6897.38.3	18	18,97[10,97-280,56]	0.0536545	0.0161174	0.000871641	0.0447261	0.0467985	0.0231149	0.0429082	0.700205	0.457311
IL15RA.14054.17.3	39	19,14[11,17-411,39]	0.0264931	0.00794974	0.000860462	0.0447261	0.0325602	0.0118325	0.00592775	0.503678	0.769532
APOA5.11318.20.3	7	16,69[11,52-52,29]	-0.103626	0.0318153	0.00112549	0.048633	-0.12654	0.0358542	0.000416692	0.16274	0.218033
CCDC126.6388.21.3	14	19,68[10,99-124,88]	0.059055	0.0179627	0.00101029	0.048633	0.06526	0.0225691	0.00383328	0.251625	0.187219
ST3GAL6.6947.4.3	26	40,54[12,08-1734,19]	-0.0222688	0.00680618	0.00106847	0.048633	-0.00811896	0.0090921	0.371874	0.191697	0.112991
ADAM23.7049.2.3	35	28,36[11,16-287,14]	-0.024078	0.00771269	0.0017971	0.0737711	-0.0300348	0.0110226	0.00643299	0.960135	0.960017
UROS.11248.43.3	7	13,13[11,2-56,08]	0.0839341	0.0271512	0.00199242	0.077894	0.079373	0.0348404	0.0227154	0.985218	0.962521
CLEC12A.11187.11.3	56	36,77[10,89-1884,06]	-0.0137101	0.00445985	0.00211134	0.0787912	-0.0145964	0.0064266	0.0231324	0.830005	0.809098
SIGLEC12.10037.98.3	45	20,26[11,51-1565,42]	0.0199583	0.00658343	0.00243258	0.0868325	0.0149297	0.00922346	0.10552	0.882208	0.870036
ASIP.5676.54.3	14	26,74[11,5-567,24]	-0.0372993	0.0125554	0.00297056	0.0871011	-0.039152	0.0141451	0.00564216	0.161339	0.418307
HINT1.5900.11.2	4	20,32[13,29-67,8]	-0.0907182	0.0303202	0.00277151	0.0871011	-0.0915534	0.0368244	0.012911	0.464618	0.225725
KYNU.4559.64.2	14	16,27[11,89-258,55]	0.0495308	0.0165428	0.00275257	0.0871011	0.0405151	0.0187944	0.0311067	0.200037	0.367708
NAGPA.11208.15.3	15	15,04[11,01-173,71]	-0.0430159	0.0144269	0.00286698	0.0871011	-0.0481495	0.0194332	0.0132233	0.758997	0.694822
PLG.3710.49.2	31	22,71[11,81-109,61]	0.0325422	0.0108061	0.00259986	0.0871011	0.0212743	0.0154553	0.168666	0.41917	0.123345
RNASE4.5644.60.3	16	17,88[10,97-238,5]	-0.0394944	0.0135523	0.00356578	0.100948	-0.0222587	0.018349	0.225102	0.955194	0.977425
ERAP1.4964.67.1	55	44,0[11,31-1467,41]	-0.0136971	0.00471841	0.00369722	0.101181	-0.00676838	0.0068976	0.326462	0.277726	0.475088
ACP5.3232.28.2	18	19,52[11,14-177,17]	0.0386676	0.0137069	0.00478682	0.126774	0.0358248	0.0184906	0.0526888	0.307062	0.305555
GALNT16.8923.94.3	11	27,2[12,6-50,39]	-0.0598188	0.0213624	0.00510718	0.131031	-0.0540708	0.0257486	0.035733	0.186172	0.132791
SPON1.4297.62.3	18	19,86[11,46-245,93]	-0.0436551	0.0157902	0.00569759	0.141749	-0.0115303	0.0191513	0.547131	0.138493	0.354025
IGFBP3.2571.12.3	3	19,3[11,95-82,38]	0.0746095	0.0273465	0.00636623	0.153726	0.0532109	0.0580474	0.359311	0.111356	0.712342
COLEC11.4430.44.3	29	25,87[11,05-1298,04]	0.0184941	0.00685094	0.00694439	0.15409	0.0176493	0.00903274	0.0507104	0.603768	0.894189
FCRL4.8973.23.3	47	24,39[11,06-1474,82]	0.0167294	0.00616382	0.00664485	0.15409	0.019022	0.00887375	0.0320627	0.90987	0.479978
TCN2.5584.21.3	54	32,31[12,55-1168,54]	0.0139427	0.00515506	0.00683733	0.15409	0.016248	0.0073984	0.0280814	0.50056	0.571675
MMP10.3743.1.2	4	11,94[10,89-15,19]	-0.12523	0.0466491	0.00726382	0.156937	-0.14166	0.0623413	0.0230666	0.539278	0.515479
ADGRF5.6409.57.3	26	19,85[11,92-896,98]	0.0226215	0.00847095	0.00757438	0.157494	0.0211302	0.0117049	0.0710372	0.903	0.888923
FAM3B.9177.6.3	23	24,97[10,96-350,49]	-0.025748	0.00966145	0.00769831	0.157494	-0.0355171	0.013709	0.00957593	0.597345	0.566872
IL15RA.3445.53.2	12	19,39[11,98-118,81]	0.0455872	0.0171706	0.00793187	0.157494	0.0568487	0.0231323	0.0139892	0.70416	0.61938
PCSK1.13388.57.3	37	35,26[11,1-1810,5]	-0.0158728	0.00599048	0.00805693	0.157494	-0.0137145	0.0081409	0.0920572	0.959063	0.964847
BPIFB1.11246.3.3	26	19,9[12,35-317,57]	-0.0340332	0.0133609	0.0108586	0.163862	-0.0242733	0.0158858	0.126516	0.0331707	0.768911
CPNE1.5346.24.3	18	41,76[11,27-664,52]	-0.0278941	0.0108146	0.00989983	0.163862	-0.0283187	0.0120937	0.019201	0.125802	0.642263
CTSF.9212.22.3	4	19,41[13,29-76,25]	-0.073739	0.0288234	0.0105186	0.163862	-0.0803878	0.0337204	0.0171279	0.643901	0.739361
GSTO1.12436.84.3	51	37,68[11,27-1831,52]	0.0143515	0.00556363	0.00989396	0.163862	0.0133892	0.00899841	0.136764	0.865482	0.875109
H6PD.7161.25.3	34	22,26[10,97-573,13]	-0.019244	0.00738233	0.00914026	0.163862	-0.0146058	0.0101015	0.148204	0.67861	0.0956961
ITIH5.8233.2.3	20	26,38[10,92-126,92]	-0.0339845	0.012958	0.00872446	0.163862	-0.036906	0.0176527	0.0365577	0.81543	0.849512
LILRA4.8299.66.3	7	18,22[11,02-89,18]	-0.0610252	0.0234535	0.00926914	0.163862	-0.0806485	0.0298229	0.00684592	0.589806	0.351981
LILRB1.5090.49.2	24	25,2[11,29-1488,67]	-0.0186905	0.00734856	0.0109774	0.163862	-0.017946	0.00886899	0.0430265	0.209593	0.605375
LRIG3.3322.52.2	6	14,15[10,86-56,9]	-0.0660074	0.0257192	0.010274	0.163862	-0.0605724	0.0326191	0.0633169	0.742706	0.586552
NCR1.5104.57.3	3	15,33[11,59-30,4]	0.108827	0.0423381	0.010157	0.163862	0.0867463	0.0540884	0.108761	0.358762	0.514141
NR3C1.2857.70.2	3	12,58[11,1-14,38]	0.144522	0.0565337	0.0105768	0.163862	0.165052	0.0798497	0.0387307	0.769011	0.0245184
NTN4.3327.27.1	9	17,39[11,5-74,02]	0.056473	0.0221876	0.0109201	0.163862	0.0741936	0.0292782	0.0112738	0.377872	0.369335
THSD1.5621.64.3	4	18,94[12,06-143,21]	-0.0630771	0.0245565	0.0102093	0.163862	-0.0680145	0.0272763	0.0126477	0.513427	0.246878
ENPP7.4435.66.2	28	45,86[12,08-2313,47]	0.01961	0.00781801	0.0121308	0.172922	0.0183332	0.00819811	0.0253341	0.0413835	0.585049
TFF1.9185.15.3	5	21,79[15,11-57,36]	-0.0694089	0.0276989	0.0122161	0.172922	-0.0692287	0.0351668	0.0490013	0.852939	0.0325156
TPSB2.3403.1.2	68	24,71[10,92-2230,09]	0.0122484	0.00487162	0.0119292	0.172922	0.0217462	0.00755603	0.00400209	0.61538	0.753115
B3GNT8.9297.12.3	21	25,85[10,89-536,46]	-0.025782	0.0103248	0.0125212	0.174236	-0.0298592	0.0135921	0.0280342	0.75343	0.716982
RBP4.5482.61.3	4	15,41[11,4-36,57]	0.0857424	0.0347588	0.0136333	0.18165	0.105364	0.0433329	0.0150365	0.693532	0.741365
SIRPA.5430.66.3	47	25,22[10,89-2633,68]	-0.0140169	0.00567434	0.0135025	0.18165	-0.016266	0.00773615	0.0355016	0.768176	0.977839
SPARC.3043.49.2	3	16,5[13,05-20,73]	0.111014	0.0451493	0.0139391	0.18165	0.0980703	0.0596795	0.100325	0.508116	0.285432
TNFSF12.5939.42.3	15	30,05[12,01-218,62]	-0.0315739	0.0128406	0.0139363	0.18165	-0.0239006	0.01687	0.156556	0.336048	0.276598
FCGR2B.3310.62.1	61	35,62[10,92-2742,07]	-0.0109233	0.00447585	0.0146669	0.188149	-0.0158148	0.00699844	0.0238362	0.912307	0.939426
GPNMB.5080.131.3	13	16,5[11,67-79,57]	-0.0439378	0.0183181	0.0164581	0.207879	-0.0735776	0.0263551	0.00524189	0.441952	0.370575
TPO.3873.51.2	3	15,24[14,74-17,23]	0.117524	0.0491353	0.0167635	0.208527	0.115239	0.0630404	0.0675477	0.88153	0.844597
FAM3B.5618.50.3	18	23,92[12,93-232,92]	-0.0277156	0.0116792	0.0176404	0.212982	-0.0283973	0.0162007	0.0796291	0.462462	0.0945492
LHB.8376.25.4	4	18,63[11,15-89,88]	-0.085441	0.0359893	0.0175934	0.212982	-0.0995734	0.030263	0.00100092	0.117775	0.40502
ITIH1.7955.195.3	22	39,31[12,03-782,79]	-0.0225265	0.00955938	0.0184491	0.219518	-0.0241307	0.0116468	0.0382772	0.237443	0.272414
ELAVL1.11592.1.3	3	12,64[11,04-12,87]	-0.126949	0.0542522	0.0192848	0.226183	-0.133397	0.0787805	0.0904037	0.739166	0.683059
CLPS.5749.53.3	32	21,86[11,05-318,0]	0.0284949	0.0123519	0.0210588	0.243511	0.0303595	0.0161943	0.0608342	0.0373665	0.0321281
GSTA1.12446.49.3	22	14,52[11,32-307,65]	-0.0291821	0.0127804	0.0224097	0.252032	-0.0403331	0.0176661	0.0224258	0.841841	0.144063
PENK.9076.25.3	34	21,95[11,26-395,4]	-0.0217166	0.00949057	0.0221243	0.252032	-0.0234587	0.0129891	0.0709144	0.167617	0.83332
DNAJA4.9744.139.3	3	18,53[11,21-31,31]	0.0945893	0.0415785	0.0229084	0.254159	0.0894566	0.0496764	0.0717364	0.747194	0.445395
CNTFR.2711.6.2	3	12,46[11,4-29,13]	0.0922037	0.0413104	0.0256168	0.276729	0.0777434	0.0495233	0.116454	0.704228	0.86281
NAAA.3173.49.2	30	24,56[11,34-455,5]	-0.0188512	0.00843242	0.0253807	0.276729	-0.0138072	0.0123723	0.264432	0.887404	0.434857
CST7.3302.58.1	40	24,55[10,92-865,91]	-0.0192291	0.00866413	0.0264602	0.278511	-0.0209777	0.0105407	0.0465738	0.0219753	0.67746
GSTP1.4911.49.2	4	13,94[11,53-49,17]	0.0810469	0.0364817	0.0263121	0.278511	0.0864009	0.0421878	0.0405592	0.854525	0.0169534
LTF.2780.35.2	16	20,69[11,2-228,06]	0.0290042	0.0130985	0.0268066	0.278585	0.0342059	0.0176805	0.0530303	0.718605	0.696909
CFI.2567.5.6	15	14,44[11,29-160,44]	0.0396066	0.0181087	0.0287312	0.291936	0.0251237	0.022792	0.270329	0.240162	0.249015
PDCD5.12517.52.3	16	23,78[11,49-173,18]	-0.0302138	0.0138204	0.0288024	0.291936	-0.0183347	0.0201524	0.362926	0.463904	0.680177
PRSS22.4534.10.2	15	14,25[11,39-143,44]	-0.0356261	0.0164141	0.0299725	0.298094	-0.0291223	0.0229832	0.205115	0.525478	0.45785
SAT2.12524.18.3	5	13,14[11,6-43,71]	-0.0716329	0.033109	0.0304992	0.298094	-0.0714025	0.0440689	0.105179	0.393299	0.923197
TAC1.9337.43.3	8	17,14[12,26-45,06]	0.0520346	0.0240354	0.0303944	0.298094	0.065197	0.0315019	0.0384878	0.842492	0.280907
NCR1.8360.169.3	8	13,35[10,86-64,18]	0.0602904	0.0280178	0.0314082	0.303366	0.063659	0.0367657	0.0833666	0.455727	0.347034
GPNMB.8240.207.3	13	15,44[11,33-70,13]	-0.044346	0.0208588	0.0335021	0.309047	-0.0551261	0.0284348	0.0525397	0.303243	0.914096
GSTM1.7239.9.3	5	27,33[13,9-41,71]	0.0619568	0.0290922	0.0331987	0.309047	0.0758342	0.0369884	0.0403432	0.356506	0.236396
NCR3.3003.29.2	33	21,39[11,0-137,07]	0.035327	0.0165925	0.0332465	0.309047	0.0501133	0.0187552	0.00754093	0.000223793	0.000148794
ROR1.2590.69.4	10	19,05[11,25-177,78]	0.0346011	0.0162323	0.0330376	0.309047	0.0409005	0.0201216	0.0420861	0.927736	0.235824
C4A.C4B.4481.34.2	36	51,48[11,33-231,68]	-0.0192264	0.00914573	0.0355338	0.313534	-0.0176954	0.0107599	0.100059	0.0135848	0.628219
COL6A1.11150.3.3	9	16,19[11,75-70,02]	0.0541911	0.025882	0.0362798	0.313534	0.0863282	0.0350425	0.0137577	0.364398	0.134445
IL1RAP.14048.7.3	34	25,16[11,92-1600,29]	-0.0152479	0.00726099	0.0357312	0.313534	0.00421705	0.00943899	0.655042	0.0675863	0.0105311
MMP13.4925.54.2	4	12,19[11,56-15,2]	0.106478	0.0504224	0.0347101	0.313534	0.0935471	0.066137	0.157232	0.780598	0.079195
NQO1.9837.60.3	19	41,94[11,68-701,97]	-0.0219858	0.0104281	0.0350027	0.313534	-0.0280452	0.0123819	0.0235118	0.154309	0.077435
PDGFRB.3459.49.2	49	31,8[11,47-1971,02]	0.012723	0.00606995	0.0360769	0.313534	0.0108606	0.00788004	0.168129	0.0859967	0.271604
FAM171B.8851.42.3	8	21,05[11,35-127,88]	-0.0440279	0.0214505	0.0401181	0.32937	-0.0497802	0.0245949	0.0429695	0.232913	0.545383
FKBP7.9288.7.3	21	21,96[11,5-316,57]	0.0230664	0.0111539	0.0386387	0.32937	0.0352484	0.0161167	0.0287369	0.443042	0.980173
FUT5.4549.78.2	40	27,13[11,32-538,24]	-0.0149783	0.00728848	0.0398724	0.32937	-0.0217001	0.0111083	0.0507598	0.491089	0.920393
MSR1.11207.3.3	4	11,83[11,42-14,12]	-0.108766	0.0528702	0.0396637	0.32937	-0.0975943	0.0686259	0.154991	0.962217	0.445968
RARRES1.8398.277.3	38	37,29[12,06-2451,73]	0.0110322	0.0053585	0.0395116	0.32937	0.00594525	0.00759865	0.433974	0.978619	0.458991
EPHB6.5078.82.3	13	16,87[12,02-141,37]	0.0393824	0.019528	0.0437249	0.329841	0.0093484	0.025089	0.709439	0.315744	0.669777
EVA1C.8877.22.3	4	15,55[10,88-47,5]	0.0695943	0.034059	0.0410184	0.329841	0.0804368	0.0409913	0.0497289	0.784743	0.763735
FGF7.14031.18.3	13	14,87[11,79-49,85]	0.041068	0.0203026	0.0430942	0.329841	0.0575365	0.0276759	0.037623	0.602962	0.744313
GLIPR1.9265.10.3	4	13,86[11,33-17,04]	-0.094308	0.0466108	0.0430415	0.329841	-0.118316	0.0589442	0.0447229	0.64103	0.511295
HAVCR1.9021.1.3	19	24,25[11,02-262,15]	0.0238763	0.0117299	0.0418002	0.329841	0.0360496	0.0161616	0.0257098	0.744933	0.558947
IL27RA.5132.71.3	23	24,34[10,93-1093,39]	-0.0202876	0.0100629	0.0437913	0.329841	-0.0169346	0.0114569	0.139379	0.154513	0.536412
KLK8.13708.56.3	7	27,12[11,35-257,27]	0.0352638	0.01725	0.0409259	0.329841	0.0402204	0.0213156	0.0591736	0.704524	0.474813
SIGLEC7.2742.68.2	16	18,45[11,56-159,59]	-0.0300049	0.0148693	0.0436011	0.329841	-0.0219265	0.0207776	0.29129	0.610459	0.25422
SPOCK3.9906.21.3	24	21,76[11,4-122,79]	-0.0226775	0.0112436	0.0437035	0.329841	-0.0291828	0.0156493	0.0622089	0.524965	0.142474
SAA1.4336.2.1	49	21,39[11,14-1779,48]	-0.0111703	0.00560841	0.0464033	0.343218	-0.0211087	0.00847606	0.0127603	0.601419	0.114441
TAPBPL.6364.7.3	59	33,37[11,03-5897,12]	-0.00963049	0.00482693	0.0460256	0.343218	-0.00960374	0.00636301	0.13122	0.130032	0.659668
CFHR5.7885.17.3	10	33,02[10,98-149,25]	0.0400204	0.0202563	0.0481888	0.347044	0.0328543	0.0247052	0.183567	0.0714018	0.24044
RSPO3.13094.75.3	11	15,08[11,03-121,45]	-0.0474496	0.0239819	0.0478654	0.347044	-0.0437788	0.0258444	0.0902767	0.10024	0.0862307
TNFRSF1B.8368.102.3	9	13,61[11,97-62,31]	0.0475993	0.024032	0.0476294	0.347044	0.0611899	0.0303695	0.0439205	0.323094	0.0468949
NLRP4.12794.6.3	3	11,85[11,32-12,62]	0.119834	0.0611246	0.0499394	0.356524	0.114817	0.197996	0.561985	0.870093	0.850651
APOD.8262.20.3	4	18,92[12,54-31,34]	-0.073634	0.0379036	0.0520562	0.367516	-0.0839631	0.0475667	0.0775363	0.855937	0.703878
ESAM.2981.9.3	9	18,71[11,38-71,01]	0.0441106	0.0227797	0.052819	0.367516	0.0490406	0.0302905	0.105446	0.513004	0.417607
GNLY.3195.50.2	26	27,5[11,27-858,67]	0.0153392	0.00796627	0.054165	0.367516	0.0144592	0.0108691	0.18342	0.881715	0.335176
GNPTG.10666.7.3	5	23,09[13,0-44,04]	0.0572145	0.0296335	0.0535152	0.367516	0.0642341	0.0366894	0.0799883	0.413841	0.341536
QSOX2.8397.147.3	13	21,58[12,69-222,87]	-0.0317982	0.0165044	0.0540238	0.367516	-0.0380641	0.0205383	0.0638357	0.352592	0.726598
SPINT3.7926.13.3	36	17,55[11,04-572,41]	-0.0171347	0.00889489	0.05406	0.367516	-0.0109131	0.0132704	0.41087	0.766585	0.892001
CNTFR.14101.2.3	8	12,92[10,91-55,27]	0.0575483	0.0303943	0.0583061	0.375325	0.0537164	0.0308783	0.0819267	0.105744	0.680805
CNTN4.3298.52.2	15	14,54[11,01-65,48]	0.0387354	0.0204616	0.0583476	0.375325	0.0375927	0.0303391	0.215314	0.495128	0.403344
FBP1.7206.20.3	3	13,5[10,99-13,97]	0.106999	0.0564587	0.0580694	0.375325	0.0760829	0.0783648	0.331608	0.545393	0.923644
FCRL3.4440.15.2	35	16,88[10,92-508,28]	0.0193736	0.0101383	0.0560133	0.375325	0.0121609	0.0142532	0.393546	0.688138	0.279715
IL6ST.2620.4.2	11	15,18[11,65-96,37]	0.0391415	0.0207274	0.0589732	0.375325	0.0352826	0.027588	0.200929	0.904641	0.0793013
MSMB.10620.21.3	8	87,78[29,65-1507,4]	-0.0190156	0.0100532	0.0585584	0.375325	-0.0126672	0.0109868	0.248931	0.361259	0.426919
SCARF2.8956.96.3	8	16,93[12,86-88,82]	0.0412436	0.0216899	0.0572353	0.375325	0.0468672	0.0282939	0.0976327	0.951005	0.268385
SCG3.7957.2.3	23	19,28[11,08-307,83]	0.022745	0.0119294	0.0565686	0.375325	0.0333123	0.0173976	0.0555223	0.417821	0.859542
CHST11.7779.86.3	18	23,96[16,16-170,62]	-0.0303671	0.0161227	0.059633	0.376605	-0.0171755	0.018382	0.350115	0.0624181	0.0516515
CRHBP.6039.24.3	38	20,41[12,21-876,26]	0.0144698	0.00771016	0.0605569	0.377965	0.0121136	0.0113151	0.284365	0.982098	0.980545
IL1R2.14133.93.3	27	19,03[11,85-276,63]	0.0236112	0.0126139	0.0612294	0.377965	0.0294674	0.0175849	0.0937923	0.170358	0.0506658
NDST1.6927.7.3	3	28,87[16,53-36,45]	0.0692145	0.0369183	0.0608198	0.377965	0.0775023	0.0486215	0.110938	0.142636	0.154598
C1QTNF3.7251.64.3	4	15,81[11,1-30,86]	-0.068703	0.0370161	0.0634491	0.383028	-0.0697313	0.0458059	0.127929	0.689391	0.15989
GPX7.8345.27.3	15	23,1[10,88-328,06]	-0.0268002	0.0144335	0.0633383	0.383028	-0.0190306	0.0171702	0.267712	0.24533	0.364012
NPPA.5443.62.2	3	11,7[11,16-13,99]	0.0976181	0.0524996	0.0629696	0.383028	0.0726827	0.0807117	0.367843	0.188892	0.728966
ART4.6576.1.3	35	31,95[11,0-1162,9]	-0.0125847	0.0068053	0.0644225	0.383501	-0.0166144	0.0100039	0.0967541	0.728434	0.74516
CRK.4976.57.1	5	12,71[11,73-14,97]	-0.07338	0.040032	0.0667974	0.383501	-0.0530638	0.0526617	0.313629	0.663426	0.95846
MAN2B2.9251.28.3	8	13,27[11,14-197,18]	-0.0346957	0.0189143	0.0665995	0.383501	-0.0318686	0.0219507	0.146549	0.886241	0.442111
MANEA.8014.359.3	35	41,82[11,09-1811,46]	-0.0104195	0.00566762	0.0659995	0.383501	-0.0183914	0.00781156	0.0185535	0.258193	0.811562
NFASC.7179.69.3	32	22,59[11,2-451,81]	0.0158224	0.00859904	0.0657652	0.383501	0.00963965	0.0128	0.45139	0.955222	0.546196
NUDT9.9482.110.3	15	21,66[11,13-122,23]	-0.0276293	0.0150647	0.0666483	0.383501	-0.02559	0.020338	0.208306	0.930081	0.899942
PPT1.9244.27.3	15	15,86[11,91-204,4]	-0.0231996	0.0126484	0.0666261	0.383501	-0.0221322	0.0171873	0.197848	0.561044	0.5046
TNFAIP6.5036.50.1	28	24,4[11,43-534,45]	-0.0162574	0.00890724	0.0679719	0.387534	-0.0168636	0.0132669	0.203693	0.526692	0.515355
PLA2G2A.2692.74.2	40	26,97[11,12-1683,04]	-0.0119564	0.00656526	0.0685829	0.388321	-0.0122471	0.00893227	0.170341	0.245502	0.215737
IL18R1.3446.7.2	35	32,85[10,88-1249,64]	0.0122027	0.00671537	0.0691969	0.389114	0.0102225	0.00919632	0.266314	0.206348	0.222154
IL1RAP.2630.12.2	35	24,72[11,12-1774,59]	-0.0123303	0.00680761	0.0701012	0.391518	0.00130476	0.0088372	0.882624	0.0828503	0.0689177
COLEC12.5457.5.2	10	15,0[11,24-46,57]	-0.042866	0.0238387	0.0721497	0.399674	-0.0118534	0.032035	0.711372	0.369273	0.444204
LILRA5.8766.29.3	10	14,65[10,87-94,45]	-0.0416192	0.0232023	0.0728526	0.399674	-0.0330079	0.0300761	0.272432	0.938422	0.897074
TFPI2.9233.71.3	5	13,83[11,82-26,73]	0.0629378	0.035108	0.073022	0.399674	0.0692269	0.0431205	0.1084	0.927635	0.836782
CEL.9796.4.3	17	14,8[10,87-101,3]	-0.0358802	0.020054	0.0735855	0.400091	-0.0153253	0.0232839	0.510416	0.0809192	0.0585131
IL11RA.3814.63.1	6	14,57[12,02-111,81]	-0.0431583	0.0242242	0.0748115	0.404081	-0.0558304	0.0267734	0.0370431	0.339834	0.231555
GOLM1.8983.7.3	4	13,48[12,08-27,42]	-0.0797039	0.0448419	0.0754952	0.405108	-0.0802826	0.0548566	0.143331	0.986789	0.933386
CD109.3290.50.2	21	18,95[10,98-308,63]	0.0287512	0.0162063	0.0760499	0.405435	0.0306428	0.0174809	0.0796143	0.018519	0.0715903
AKR1A1.4192.10.2	7	21,15[14,3-572,89]	0.0219409	0.0124475	0.0779552	0.411559	0.0166649	0.0133106	0.210569	0.743635	0.799
OBP2A.6526.77.3	4	11,53[11,08-16,54]	0.0907202	0.0515099	0.0782013	0.411559	0.0340789	0.0695919	0.624349	0.41029	0.451912
CA10.13666.222.3	10	18,26[10,96-80,48]	0.0402096	0.0229516	0.0797861	0.412861	0.0179584	0.0278174	0.518551	0.32095	0.949629
MFGE8.4455.89.2	7	13,32[11,45-79,93]	-0.0406769	0.0231792	0.0792787	0.412861	-0.0420922	0.0287995	0.143861	0.939423	0.283302
SLITRK3.10565.19.3	18	19,38[11,18-214,9]	-0.0275695	0.0157456	0.0799572	0.412861	-0.0176673	0.0200324	0.377812	0.215139	0.30882
ANXA2.4961.17.1	4	13,4[11,0-20,85]	-0.0796836	0.0456273	0.0807415	0.414305	-0.0836662	0.0581361	0.15011	0.369766	0.619288
IL6R.8092.29.3	49	35,74[11,12-1588,92]	-0.0124369	0.00715077	0.081993	0.418114	-0.0113351	0.00813801	0.163664	3.75283e-05	6.82793e-05
DEFB1.6629.3.3	21	15,02[10,88-244,44]	-0.0209586	0.0120743	0.0825979	0.418598	-0.0231689	0.0179953	0.197921	0.72679	0.686093
C9.3060.43.2	8	16,49[10,99-25,12]	0.0548309	0.0318458	0.0851123	0.420947	0.0635003	0.0392734	0.105904	0.285332	0.20762
GFRAL.6920.1.3	18	14,13[11,32-55,45]	-0.0373357	0.0216137	0.0840951	0.420947	-0.0242993	0.0247066	0.325354	0.0553885	0.0411971
IDO1.9759.13.3	6	13,16[11,7-85,1]	-0.0512991	0.029665	0.0837587	0.420947	-0.0374475	0.0320352	0.242423	0.246924	0.817157
NME2.4249.64.2	5	12,98[12,2-42,54]	-0.0544385	0.0315992	0.0849282	0.420947	-0.0705235	0.0389539	0.0702281	0.733502	0.199802
BPI.4126.22.1	28	20,35[11,11-301,69]	0.0154385	0.00899519	0.0861061	0.423312	0.00935691	0.0138341	0.49881	0.802011	0.813457
LIPN.8097.77.3	50	39,27[10,96-2277,49]	0.00776512	0.00454186	0.0873256	0.424227	0.0107623	0.0066385	0.104976	0.578417	0.647405
NRP1.3214.3.2	12	18,74[10,96-120,06]	-0.0372302	0.0217715	0.0872587	0.424227	-0.0367119	0.0248941	0.140287	0.140592	0.665532
GZMH.3373.5.2	3	11,62[11,39-13,3]	0.0875066	0.0513897	0.0886043	0.427907	0.0662393	0.0892704	0.458083	0.0506376	0.287007
PLA2R1.10916.44.3	53	43,42[11,28-1519,46]	0.008055	0.0047782	0.0918384	0.440932	0.00500286	0.00701095	0.475488	0.935191	0.923208
UBE2J1.6900.30.3	3	11,53[11,02-12,15]	0.0947405	0.0562979	0.0924057	0.441076	0.0611452	0.0817419	0.454444	0.462413	0.587112
POGLUT1.6467.65.3	3	21,39[14,24-66,37]	0.0535852	0.0319009	0.0930086	0.441388	0.0709519	0.0360588	0.0491054	0.340823	0.335009
XCL1.14078.69.3	19	17,27[11,32-190,72]	0.0237116	0.0142085	0.0951498	0.448954	0.0254851	0.0200164	0.202943	0.647837	0.58274
APOL1.11510.31.3	3	50,45[23,21-80,03]	-0.0424396	0.0259188	0.101546	0.453794	-0.0338523	0.0294378	0.250161	0.404925	0.106052
CDNF.4962.52.1	15	15,09[12,09-85,39]	-0.03001	0.0184201	0.103271	0.453794	-0.0340376	0.0246545	0.167407	0.936839	0.409493
ENPP5.6556.5.3	38	28,71[11,12-1359,68]	-0.0095149	0.00579348	0.100518	0.453794	-0.00939739	0.00774015	0.224706	0.838626	0.577102
HAVCR2.5134.52.2	24	25,32[10,88-658,66]	-0.0170984	0.0104977	0.103361	0.453794	-0.0156779	0.0157196	0.318597	0.4078	0.0104599
IL17RB.5084.154.3	20	23,08[10,97-345,28]	-0.0175381	0.0106904	0.100892	0.453794	-0.0129268	0.0144307	0.370369	0.773957	0.810095
LGALS4.2982.82.2	6	13,7[12,19-30,56]	-0.052606	0.0319877	0.100058	0.453794	-0.0685331	0.0420038	0.102765	0.509966	0.721102
LILRA5.7787.25.3	18	23,4[11,28-503,28]	-0.0181077	0.011085	0.102357	0.453794	-0.0143069	0.0142599	0.315717	0.814058	0.595616
MTHFS.14107.1.3	15	14,44[10,96-65,35]	0.0426307	0.0259328	0.100198	0.453794	0.0301518	0.0300476	0.315636	0.0147525	0.0662188
PLXNB2.9216.100.3	42	27,65[11,0-524,84]	0.0153404	0.00924595	0.0970856	0.453794	0.0180643	0.013286	0.173942	0.124316	0.317415
QSOX1.6217.23.3	17	23,08[11,9-269,62]	-0.0249349	0.015242	0.101853	0.453794	-0.0121219	0.0172339	0.481821	0.0909487	0.760042
ST3GAL1.5657.28.3	6	24,53[14,73-109,23]	-0.0358603	0.0216675	0.0979194	0.453794	-0.0170324	0.0270381	0.528735	0.460788	0.0821574
TFF2.9191.8.3	5	13,64[11,38-19,86]	0.0778576	0.0477024	0.102647	0.453794	0.10658	0.0522428	0.0413411	0.141166	0.932552
TIE1.2844.53.2	8	12,08[10,94-102,24]	-0.0438472	0.0268385	0.102313	0.453794	-0.0503269	0.0298999	0.0923404	0.270611	0.351922
ACP1.3858.5.1	48	28,88[11,68-1493,11]	0.0117753	0.0072725	0.105415	0.457861	0.00969146	0.00908662	0.286169	0.00649387	0.00658882
LMAN2.9468.8.3	7	15,41[12,8-37,53]	0.0643931	0.0397761	0.10547	0.457861	0.0345587	0.041813	0.408517	0.130346	0.0790792
NUDT12.13947.371.3	6	14,22[12,32-121,32]	0.0396329	0.0245159	0.10596	0.457861	0.0342001	0.027196	0.208558	0.364743	0.245742
ENTPD5.4437.56.3	16	21,48[10,86-390,89]	-0.0272831	0.0169996	0.108511	0.466426	-0.0232785	0.0155948	0.135513	0.00292149	0.00221652
SEMA4D.5737.61.3	35	26,01[11,4-1333,85]	-0.0106304	0.00663625	0.109184	0.466877	-0.00602131	0.00943431	0.523321	0.729616	0.733683
ARFIP1.13488.3.3	9	14,15[10,92-92,87]	0.04443	0.0278852	0.111089	0.470123	0.0649567	0.0295644	0.0280111	0.188203	0.547955
SNCA.8458.16.3	6	15,02[11,08-57,77]	0.0480668	0.0301241	0.110572	0.470123	0.0480804	0.0369413	0.193075	0.605625	0.131761
CRYGD.12366.16.3	3	12,83[10,88-15,63]	-0.0792201	0.0502122	0.114634	0.476347	-0.0687598	0.0658377	0.296308	0.660067	0.841442
CTSV.3364.76.2	4	18,15[12,01-42,55]	-0.0563687	0.03563	0.113636	0.476347	-0.0589352	0.0422353	0.162895	0.880366	0.494201
FRZB.13740.51.3	23	24,77[11,04-244,03]	0.0161943	0.0102714	0.11488	0.476347	0.0171947	0.0145925	0.23867	0.3907	0.393287
GZMB.14041.13.3	39	21,81[11,18-1502,18]	-0.0098707	0.0062422	0.113813	0.476347	-0.0104853	0.00882999	0.235047	0.539175	0.371464
CHST15.4469.78.2	4	12,6[10,92-22,93]	0.065495	0.0416843	0.116133	0.479121	0.0333096	0.0539343	0.536842	0.57193	0.382751
CFHR5.3666.17.4	14	28,91[11,42-309,7]	0.0202193	0.0130145	0.120278	0.489521	0.013112	0.0171347	0.444133	0.309603	0.123322
CHAD.13460.4.3	3	18,96[11,95-27,15]	0.0700774	0.045095	0.120186	0.489521	0.0482017	0.0594123	0.417188	0.290981	0.278858
LST1.9531.24.3	3	12,62[11,03-13,07]	0.0880175	0.0566787	0.120442	0.489521	0.0711682	0.0845865	0.400143	0.800183	0.596153
ICAM1.4342.10.3	64	38,32[11,33-3603,35]	0.00803169	0.00519325	0.121969	0.490115	0.00573469	0.00721083	0.426446	0.166598	0.148204
IL1R1.2991.9.2	4	20,15[15,61-24,79]	-0.0554381	0.0358495	0.122005	0.490115	-0.0473759	0.0437551	0.278919	0.720045	0.606949
NMRAL1.13988.67.3	8	16,15[13,17-122,59]	-0.0334389	0.0216452	0.12238	0.490115	-0.0395371	0.0266748	0.138289	0.520827	0.405824
IL6R.4139.71.2	51	37,58[10,89-1604,21]	-0.0107433	0.006976	0.12355	0.492401	-0.0110073	0.00812712	0.175611	6.65967e-05	0.000471193
CTRB1.5671.1.3	38	32,17[10,86-715,01]	0.0125119	0.00820215	0.12715	0.499978	0.0193507	0.0108662	0.0749408	0.076338	0.592823
PEAR1.8275.31.3	10	12,74[11,05-78,65]	0.0323973	0.021278	0.127866	0.499978	0.00113795	0.0291778	0.96889	0.52417	0.0772205
PSG4.5649.83.3	37	25,66[10,97-738,95]	-0.0141475	0.0092519	0.126229	0.499978	-0.0144703	0.0139216	0.298613	0.615745	0.457506
XXYLT1.6375.75.3	12	17,2[10,95-104,71]	0.0285822	0.0187734	0.127887	0.499978	0.0195713	0.0248277	0.43053	0.848828	0.785783
CXCL11.3038.9.2	11	15,6[10,97-90,29]	-0.0365906	0.0241925	0.130412	0.502666	-0.0315004	0.0274569	0.25127	0.176966	0.0221169
GPNMB.8289.8.3	8	15,96[10,89-57,8]	-0.0510852	0.0337406	0.130011	0.502666	-0.0876749	0.0351716	0.012675	0.0947568	0.634064
SWAP70.13552.7.3	12	14,91[11,47-107,88]	-0.0418126	0.0275844	0.129568	0.502666	-0.0947626	0.0297803	0.00146233	0.0247175	0.322787
TIMP4.6462.12.3	20	20,93[11,46-237,72]	-0.0177142	0.0117527	0.131747	0.505441	-0.0106565	0.0165298	0.51913	0.841947	0.845769
CCL3.3040.59.1	12	19,36[13,05-426,32]	-0.0193689	0.0128934	0.133039	0.505669	-0.0234798	0.0158989	0.139724	0.551199	0.566423
PRCP.5722.78.3	6	17,15[11,63-85,34]	0.0393736	0.0261837	0.132648	0.505669	0.0502448	0.0314305	0.10991	0.699727	0.467373
CNTN2.3296.92.2	42	25,68[11,11-487,41]	-0.01053	0.00702135	0.13369	0.505806	-0.00831843	0.0101903	0.414326	0.80484	0.784151
ALDOC.9876.20.3	4	13,75[11,63-18,62]	-0.0679242	0.0453838	0.134481	0.506464	-0.0959708	0.0585023	0.100909	0.706581	0.64945
APOF.12370.30.3	5	15,05[11,68-62,11]	0.0490165	0.0328534	0.135705	0.508738	0.0390673	0.0364562	0.28389	0.299393	0.449549
MMP10.8479.4.3	20	22,88[11,61-100,07]	-0.0197187	0.0132944	0.138014	0.513642	-0.00913677	0.0183935	0.619372	0.834223	0.848765
TREM1.9266.1.3	31	24,46[11,02-391,31]	-0.0155791	0.0105102	0.138264	0.513642	-0.0106982	0.0135822	0.430892	0.0383145	0.0291985
FAM20A.6433.57.3	8	15,06[11,29-79,45]	-0.0338141	0.0229548	0.14073	0.513823	-0.0318414	0.0294733	0.279988	0.786549	0.234903
IGLL1.6485.59.3	7	23,86[13,32-106,85]	0.0318621	0.0216563	0.141219	0.513823	0.0277672	0.0269669	0.303161	0.45058	0.615016
LRRC15.6557.50.3	9	20,24[11,26-239,48]	-0.0229987	0.015598	0.140356	0.513823	-0.0241568	0.0186056	0.194163	0.71551	0.698149
PDGFD.9341.1.3	17	19,44[11,07-104,43]	-0.0248141	0.0168753	0.141442	0.513823	-0.0343233	0.0242075	0.156227	0.365624	0.355235
TEX29.10557.6.3	3	14,2[12,43-14,92]	0.0726523	0.0492578	0.140229	0.513823	0.112533	0.0670347	0.0932042	0.365156	0.301616
AGER.4125.52.2	14	22,2[11,06-144,05]	-0.0326683	0.0223115	0.143142	0.514017	-0.0182227	0.0229703	0.427593	0.0540407	0.054499
ARHGEF25.13519.112.3	7	12,93[11,02-40,01]	0.0423042	0.0294965	0.151513	0.514017	0.0582542	0.0389943	0.135197	0.615601	0.423692
CA6.3352.80.3	29	31,24[11,08-843,24]	0.0103039	0.00715111	0.149617	0.514017	0.0233798	0.0100057	0.0194572	0.710325	0.797944
CCL23.3028.36.2	13	33,76[11,35-426,37]	0.0164486	0.0113706	0.14801	0.514017	0.0202409	0.015035	0.178221	0.582768	0.698018
CD300A.5630.48.3	15	17,72[11,75-224,9]	0.0214277	0.0149319	0.15128	0.514017	0.0284568	0.019294	0.140238	0.918183	0.759905
EHBP1.12813.18.3	3	11,25[11,05-13,72]	0.0774897	0.0533497	0.146366	0.514017	0.036247	0.0742988	0.625653	0.463699	0.421805
FAM171B.8786.6.3	4	15,75[11,05-21,73]	-0.0785609	0.0542609	0.147663	0.514017	-0.0767548	0.0618511	0.21462	0.234733	0.806564
GLRX2.12486.8.3	5	19,82[11,53-55,15]	-0.0427858	0.0296407	0.148885	0.514017	-0.0436693	0.0338223	0.196656	0.326066	0.133529
ICOSLG.9303.9.3	30	20,91[10,91-487,38]	0.0144983	0.00995298	0.145204	0.514017	0.0122671	0.0143106	0.391332	0.7051	0.651623
KLK8.2834.54.1	9	15,18[11,58-123,51]	0.0336842	0.0231911	0.146373	0.514017	0.0605587	0.0309607	0.050467	0.525722	0.506027
LY9.3324.51.1	5	19,93[10,89-65,35]	0.0445218	0.0309905	0.150824	0.514017	0.0447371	0.0361591	0.216003	0.700783	0.860127
MANSC4.9578.263.3	21	28,81[12,7-528,67]	0.0138522	0.00962557	0.150122	0.514017	0.00586871	0.0131149	0.654525	0.471414	0.660955
MATN4.7083.74.3	6	24,12[14,96-67,36]	-0.0341508	0.0235748	0.147446	0.514017	-0.0517141	0.0292697	0.0772593	0.883597	0.40809
PSAPL1.8814.33.3	21	19,15[11,32-318,74]	-0.0149061	0.0102243	0.144864	0.514017	-0.00865206	0.0135715	0.523788	0.827047	0.53424
RTN4R.5105.2.3	23	23,43[10,93-152,78]	0.0171142	0.0118748	0.149522	0.514017	0.0172081	0.016705	0.302955	0.769683	0.888327
SEC11C.10658.28.3	5	13,37[10,88-21,01]	-0.0614818	0.042091	0.144102	0.514017	-0.0855231	0.0520574	0.100411	0.322341	0.787921
BST1.4535.50.2	53	33,91[10,82-1526,91]	0.00843798	0.00590107	0.152744	0.516061	0.00865449	0.00844273	0.305325	0.0482367	0.0396188
MET.2837.3.2	5	20,63[13,92-40,39]	0.0486436	0.0341156	0.153913	0.517879	0.0419923	0.0430818	0.329704	0.548245	0.410779
SECTM1.13093.6.3	13	18,08[11,25-130,02]	-0.0253078	0.0178411	0.156042	0.522901	-0.0339519	0.0216923	0.117545	0.259946	0.312941
RFESD.13603.7.3	5	16,4[11,21-108,63]	-0.0478188	0.0338963	0.158321	0.528381	-0.0329555	0.0324996	0.31057	0.184022	0.101847
TPST1.7928.183.3	5	21,66[11,85-77,94]	0.0384252	0.027364	0.160251	0.532657	0.0386034	0.0316599	0.222725	0.830959	0.688576
CD48.3292.75.1	9	18,48[10,97-109,67]	-0.0299253	0.0213556	0.161128	0.53341	-0.0479927	0.0255136	0.0599637	0.278275	0.279975
GRAMD1C.8842.16.3	24	19,96[13,05-672,52]	0.0121433	0.00872122	0.163805	0.540095	0.0222412	0.0117926	0.0592914	0.835369	0.843021
HYAL1.8309.12.3	3	20,52[19,97-31,63]	0.0609278	0.0442858	0.168888	0.550226	0.0614229	0.0519566	0.237127	0.809858	0.638619
MTAP.9910.9.3	5	14,07[10,9-15,43]	0.0654167	0.0474144	0.167685	0.550226	0.0236973	0.0546069	0.664317	0.204479	0.986357
TMEM132A.7871.16.3	26	21,13[11,94-508,06]	-0.0115998	0.00842936	0.168783	0.550226	-0.00951311	0.0117253	0.417176	0.95791	0.64781
COL1A1.11140.56.3	5	13,44[10,92-20,63]	-0.0527845	0.0384417	0.16972	0.55075	-0.0863108	0.0497291	0.0826313	0.542429	0.816697
THBS3.8982.65.3	4	14,68[11,73-23,8]	0.0571363	0.0420093	0.173803	0.561779	0.0482844	0.0522932	0.35583	0.817197	0.696627
RET.3220.40.2	9	23,57[11,24-82,36]	-0.0259033	0.0190798	0.174582	0.562084	-0.0209039	0.023621	0.376172	0.871695	0.829679
TNXB.5698.60.3	23	30,53[10,9-525,45]	0.0142455	0.01053	0.176107	0.564779	0.0189999	0.0123018	0.122473	0.0286152	0.0206312
APOBEC3G.13930.3.3	4	14,0[12,34-14,28]	-0.0623006	0.0464144	0.179509	0.569299	-0.0392436	0.0589146	0.50534	0.496158	0.0247169
PIANP.9599.6.3	7	13,23[12,13-70,19]	0.0416527	0.0310378	0.179596	0.569299	0.0575417	0.0403159	0.153502	0.562975	0.621366
TNFRSF6B.5070.76.3	9	12,98[11,11-46,81]	0.049806	0.0371015	0.179458	0.569299	0.0544897	0.0373574	0.144674	0.0409224	0.770175
CHIT1.3600.2.3	37	36,93[11,84-1861,11]	0.00782498	0.00585825	0.181641	0.570518	0.00681952	0.00841033	0.417451	0.371244	0.407236
GZMK.9545.156.3	7	17,63[11,86-49,45]	-0.0350802	0.026306	0.182354	0.570518	-0.044368	0.0341036	0.193266	0.830961	0.668571
PGLYRP1.3329.14.2	4	17,4[11,02-70,07]	-0.0398551	0.0298813	0.182275	0.570518	-0.0451422	0.0343467	0.188743	0.825224	0.771356
SPINK2.13405.61.3	14	18,63[11,21-145,04]	0.0207345	0.0155629	0.18276	0.570518	0.0185713	0.0214727	0.387105	0.936822	0.904329
CRISP2.9282.12.3	41	23,59[10,99-629,41]	-0.00872183	0.00658907	0.185608	0.571585	-0.00153222	0.0103459	0.882265	0.655748	0.110441
GUCA2B.6223.5.3	6	16,03[11,48-38,59]	0.0611439	0.0462195	0.185868	0.571585	0.027669	0.0482354	0.566221	0.0872019	0.686622
LY6G6C.6256.9.3	3	11,95[11,76-12,1]	0.0734682	0.0552825	0.183862	0.571585	0.137923	0.090418	0.12716	0.118742	0.136391
MGAT2.6909.40.3	9	14,79[11,47-63,8]	-0.0327467	0.0247548	0.185887	0.571585	-0.0336441	0.0320433	0.293738	0.994941	0.998376
CDCP1.6565.68.3	4	17,21[10,86-23,26]	0.0518594	0.0393189	0.187188	0.572171	0.0263021	0.0487753	0.589714	0.407646	0.486129
DDX58.12382.2.3	5	20,41[11,4-39,53]	0.0417149	0.0316478	0.187471	0.572171	0.0502368	0.039947	0.208541	0.511961	0.565656
CPXM1.6255.74.3	16	21,7[11,2-253,46]	-0.0165432	0.0125749	0.188316	0.57262	-0.0124943	0.016552	0.450336	0.61472	0.614028
APMAP.10605.22.3	8	22,32[11,7-66,81]	0.0352895	0.02691	0.189726	0.574343	0.0368235	0.0283768	0.194404	0.0957145	0.366439
SPOCK2.5491.12.3	4	15,92[13,15-80,41]	0.039047	0.0298126	0.190282	0.574343	0.0435681	0.0334156	0.192294	0.461287	0.279313
PI3.4982.54.1	10	21,06[11,51-154,68]	0.0226177	0.0173142	0.191448	0.575747	0.0302632	0.0222334	0.173462	0.703164	0.731877
DPP7.8346.9.3	16	26,5[11,74-172,78]	-0.0195666	0.0150753	0.194315	0.575931	-0.0206247	0.0215016	0.337448	0.614284	0.573826
FJX1.7921.65.3	3	16,11[13,14-42,42]	0.047747	0.0367637	0.194028	0.575931	0.0479585	0.0414126	0.246837	0.697435	0.895718
IL5RA.4491.4.2	24	15,86[10,92-198,17]	0.0143814	0.0110666	0.193763	0.575931	0.0184748	0.0164988	0.262811	0.708287	0.45076
SERPINA10.13119.26.3	30	18,27[11,58-743,14]	-0.0106734	0.008212	0.193693	0.575931	-0.00371843	0.01158	0.748127	0.621942	0.811344
CCL7.4886.3.1	19	19,21[10,85-321,15]	0.0131665	0.0102	0.196761	0.580548	0.0243074	0.0146441	0.0969381	0.471858	0.412575
COLEC10.6558.5.3	5	16,22[14,57-36,75]	-0.0421157	0.032665	0.197287	0.580548	-0.0351288	0.0398863	0.378467	0.828805	0.702874
CSNK2A1.5224.20.3	5	11,88[11,19-15,05]	0.055643	0.0434736	0.200571	0.588104	0.0616552	0.0529404	0.244174	0.994655	0.97612
TNFRSF1A.2654.19.1	3	14,69[11,95-35,43]	-0.0540702	0.0423386	0.20157	0.58893	-0.0546374	0.0520863	0.294188	0.334618	0.53254
CREB3L4.11308.8.3	9	15,07[10,93-106,22]	-0.0421183	0.0332633	0.205438	0.591097	-0.0480496	0.0286668	0.0937104	0.0203549	0.631102
NLGN1.8052.115.3	3	14,64[11,1-15,54]	0.0680089	0.0538404	0.206533	0.591097	0.0655195	0.0670737	0.328653	0.977353	0.635237
PF4V1.5663.18.3	19	22,21[11,94-380,79]	0.0153031	0.0121534	0.207971	0.591097	0.0196351	0.0159752	0.219037	0.941993	0.0115463
PIANP.14114.18.3	10	14,21[10,96-60,44]	0.0372653	0.0293801	0.20466	0.591097	0.0514269	0.038245	0.178733	0.687397	0.956833
SPARCL1.4467.49.2	28	26,59[10,91-474,49]	0.011608	0.00919342	0.206717	0.591097	-0.00863188	0.0130802	0.509304	0.439072	0.550424
TGFBI.3283.21.1	18	18,45[13,79-348,39]	0.0152613	0.0121035	0.207345	0.591097	0.0190769	0.0162875	0.241493	0.791832	0.73614
TMEM132D.13416.8.3	7	14,48[10,89-114,22]	-0.0335175	0.0266247	0.208072	0.591097	-0.0147242	0.0273228	0.589956	0.228627	0.917755
ZNF415.12811.55.3	3	12,51[10,94-13,37]	-0.0767229	0.0604583	0.204434	0.591097	-0.088842	0.0908254	0.327994	0.48285	0.19883
MMP12.4496.60.2	35	16,29[11,05-500,96]	-0.0112047	0.00895085	0.210642	0.596335	0.0036044	0.0135193	0.789769	0.438041	0.503732
CSF2RB.10512.13.3	9	17,9[12,08-167,51]	0.0232271	0.018674	0.213566	0.600471	0.0267872	0.0225616	0.235113	0.871301	0.783734
CXCL1.2985.35.1	26	22,6[11,02-811,16]	0.0104093	0.00836432	0.213321	0.600471	0.0130043	0.0114159	0.254645	0.754922	0.823998
GABARAPL2.12494.99.3	4	20,33[11,81-28,51]	-0.0430852	0.034791	0.215567	0.600562	-0.039165	0.0427053	0.359091	0.369869	0.885886
GREM2.5598.3.3	4	11,67[10,98-15,82]	0.056391	0.0456092	0.216312	0.600562	0.0497395	0.0558082	0.372791	0.845718	0.289372
HS3ST3A1.8268.98.3	3	11,05[10,94-12,51]	-0.0705157	0.0570597	0.216524	0.600562	-0.0865145	0.24195	0.720663	0.565984	0.897986
TREML2.5736.1.3	25	23,8[10,96-387,26]	0.0143313	0.0115557	0.214905	0.600562	0.0189538	0.0158625	0.232135	0.912767	0.339727
CCL15.3509.1.1	22	23,2[12,14-1550,95]	-0.00886085	0.00720085	0.2185	0.604	-0.00991357	0.0090721	0.274502	0.631633	0.57147
CCL23.2913.1.2	18	30,26[11,72-402,69]	0.015957	0.0130146	0.220165	0.606563	0.0130289	0.0155324	0.40157	0.131747	0.106608
HS6ST1.5465.32.3	9	18,34[11,85-76,71]	-0.0262512	0.0215864	0.223947	0.606855	-0.0234213	0.0288539	0.416952	0.603009	0.412283
LILRB2.5091.28.3	31	21,25[11,2-1717,3]	-0.00899648	0.00735429	0.221218	0.606855	-0.01064	0.00975739	0.275515	0.24842	0.0993227
PSG5.9314.9.3	9	14,36[10,9-42,53]	0.033105	0.0272235	0.223967	0.606855	0.0551463	0.0344897	0.109838	0.274834	0.0985974
SELP.4154.57.2	23	21,68[11,09-473,5]	0.0151419	0.012395	0.221851	0.606855	-0.00493241	0.014919	0.740937	0.0638593	0.704444
SERPINA10.6583.67.3	21	16,35[11,39-221,43]	0.0167357	0.0137263	0.222753	0.606855	0.0334923	0.0165303	0.0427528	0.11695	0.211887
FGFR3.13669.6.3	5	12,94[11,27-39,17]	-0.0465385	0.038394	0.225462	0.608897	-0.0667835	0.0419285	0.111206	0.248205	0.865692
APOM.10445.20.3	6	15,21[11,96-48,7]	0.06306	0.0521432	0.226524	0.609142	0.0658954	0.044184	0.13586	0.0220669	0.0107533
LGMN.3622.33.4	4	13,97[12,65-15,78]	0.0525883	0.0435324	0.227037	0.609142	0.0389321	0.0522073	0.455836	0.810317	0.752178
GZMB.4133.54.2	17	33,74[11,68-558,5]	0.0150942	0.0125489	0.229042	0.610962	0.0157572	0.0128558	0.220314	0.0524483	0.0397841
SIGLEC12.8352.26.3	4	11,88[11,18-14,43]	0.0578891	0.0481441	0.229204	0.610962	0.0538363	0.0587796	0.359719	0.947129	0.932996
KIR2DL4.9245.1.3	4	12,29[11,45-31,47]	0.0536737	0.0447771	0.230651	0.612829	0.0548476	0.0542792	0.312269	0.958181	0.860291
ADH4.8325.37.3	3	14,22[12,6-21,09]	-0.055081	0.046422	0.235414	0.619048	-0.0477232	0.0617259	0.439436	0.511098	0.0586151
ANGPT4.2500.2.3	4	11,63[11,28-13,8]	0.0620139	0.0523313	0.236007	0.619048	0.0804122	0.0643757	0.211626	0.87106	0.557177
IL12B.IL23A.10365.132.3	10	25,0[14,6-142,08]	-0.0268209	0.0225269	0.233804	0.619048	-0.0183488	0.0241259	0.446931	0.086849	0.3181
PCOLCE.11237.49.3	9	17,71[11,04-69,2]	0.0275714	0.0232146	0.234961	0.619048	0.0531437	0.0314362	0.0909269	0.536997	0.778314
BIN1.9574.11.3	3	13,06[13,05-36,98]	-0.0488201	0.0414168	0.238497	0.622208	-0.0735265	0.0483292	0.128168	0.315388	0.312435
DLK1.6496.60.3	29	18,57[10,82-455,34]	-0.0116957	0.00995908	0.240243	0.622208	-0.019153	0.0138834	0.167721	0.157679	0.781062
ESM1.3805.16.2	5	20,82[12,37-39,34]	0.0332225	0.0282754	0.24001	0.622208	0.0321457	0.0348478	0.356289	0.886341	0.664588
IDUA.3169.70.2	44	28,02[10,89-669,38]	-0.00789444	0.00672014	0.240097	0.622208	-0.00477185	0.0100575	0.635175	0.683842	0.138641
TNFRSF19.5131.15.3	8	15,19[11,67-30,35]	-0.0511085	0.0437815	0.243068	0.627543	-0.0207465	0.0425684	0.625998	0.0254511	0.0868492
ESD.4984.83.1	15	18,33[11,5-398,32]	-0.0122565	0.0105616	0.245856	0.628968	-0.00877351	0.0136677	0.520928	0.587016	0.508663
GZMA.3440.7.2	3	13,27[11,47-24,35]	0.0581637	0.050269	0.247252	0.628968	0.0475226	0.0592923	0.422844	0.871688	0.838414
SRSF6.11573.3.3	3	12,41[11,83-15,15]	-0.0630872	0.0544086	0.246249	0.628968	-0.0412744	0.0717297	0.56501	0.586862	0.62101
TK1.4301.58.2	6	12,49[11,23-16,56]	-0.0609809	0.05271	0.247308	0.628968	-0.0570247	0.0555021	0.304217	0.108649	0.222986
UCMA.10977.55.3	23	25,98[11,19-235,57]	0.0130253	0.011262	0.24745	0.628968	0.0165035	0.0155727	0.289249	0.736018	0.684992
ERAP2.8960.3.3	60	35,83[12,17-2440,05]	-0.00557553	0.0048361	0.248952	0.630722	-0.00686472	0.00695078	0.323339	0.216781	0.231481
VEGFC.3132.1.1	6	17,2[11,54-205,47]	0.0191637	0.0166476	0.249677	0.630722	0.03155	0.017995	0.0795558	0.548831	0.946759
COL6A3.11196.31.3	6	14,18[10,99-25,0]	0.0476087	0.041455	0.250786	0.63158	0.0319602	0.0507254	0.528654	0.242044	0.195157
LTF.2795.23.3	7	15,95[11,51-47,86]	-0.033842	0.0295255	0.251714	0.631978	-0.0550065	0.0384651	0.152707	0.459036	0.338429
QPCT.7849.3.3	10	13,2[10,92-27,49]	-0.0323773	0.0283608	0.253611	0.63287	0.00596471	0.0375075	0.873647	0.287431	0.199573
ROR2.7861.9.3	7	14,55[12,04-44,68]	-0.0330254	0.0289157	0.253402	0.63287	-0.0271223	0.0336267	0.419915	0.277045	0.304459
CBR3.14091.42.3	39	20,95[11,47-1184,35]	-0.00853794	0.00752761	0.256704	0.63395	-0.00952366	0.00988383	0.335267	0.135821	0.830926
CCL15.14109.15.3	22	28,41[12,42-1880,45]	-0.00768293	0.00678456	0.25746	0.63395	-0.00925023	0.00851106	0.277104	0.549413	0.404607
CCL17.3519.3.2	12	16,38[11,31-89,67]	0.0210545	0.0185368	0.256029	0.63395	0.0106301	0.0239825	0.657591	0.805982	0.112952
CNTNAP2.6965.19.3	12	19,92[12,3-269,26]	-0.0171065	0.0150665	0.256206	0.63395	-0.0160834	0.0186871	0.389421	0.489969	0.486968
EPHA5.14089.41.3	3	13,88[11,89-19,67]	-0.0552771	0.048859	0.257904	0.63395	-0.0437562	0.0600463	0.46618	0.486608	0.887309
LRP1.9182.3.3	3	11,3[11,25-15,05]	0.0625513	0.0554578	0.259359	0.635624	0.0510292	1.24131	0.967209	0.121958	0.100885
MATN2.3325.2.2	11	15,43[11,58-39,3]	-0.0312986	0.0278671	0.261379	0.635754	-0.025868	0.0344217	0.45235	0.156214	0.82707
OTUB2.12493.42.3	3	13,64[12,74-16,89]	0.0525296	0.0468054	0.261735	0.635754	0.0128509	0.0647376	0.842648	0.205621	0.119669
SIAE.9263.57.3	5	12,11[10,86-32,87]	0.0401631	0.035759	0.26137	0.635754	0.0565102	0.0451512	0.210723	0.639103	0.248584
FCER2.3291.30.2	11	30,38[11,26-156,2]	-0.0187458	0.0167667	0.263552	0.638278	0.00254428	0.0221267	0.908456	0.281977	0.22216
IL18R1.14079.14.3	23	31,49[12,19-585,5]	0.0105013	0.00943161	0.265529	0.639579	0.0113387	0.0129817	0.382426	0.432266	0.374506
LMAN2L.8013.9.3	6	14,61[12,75-102,17]	-0.0375854	0.0337652	0.265647	0.639579	-0.0442044	0.0342466	0.196785	0.190882	0.118038
NTNG1.5637.81.3	13	28,0[11,64-315,52]	0.0181597	0.0163597	0.266986	0.640923	0.014289	0.0160507	0.373338	0.0704115	0.118633
ANGPT2.2602.2.2	8	11,95[11,13-14,13]	-0.0461475	0.0417475	0.268988	0.643847	-0.0208693	0.0457275	0.648113	0.106414	0.151804
APOE.5312.49.3	5	19,04[13,86-61,2]	0.0507981	0.0460768	0.270259	0.645007	0.0122908	0.0386602	0.750546	0.0422888	0.020519
NTN1.6649.51.3	16	17,13[11,38-232,0]	0.0165193	0.0150585	0.272637	0.648797	0.0237513	0.0169031	0.159978	0.0652602	0.0573721
ATP1B2.7218.87.3	17	13,76[10,87-127,65]	-0.0181553	0.0165777	0.273445	0.648839	-0.0124714	0.0234443	0.594755	0.24443	0.209624
ACYP2.12812.25.3	5	15,58[11,44-44,07]	0.0337681	0.0309055	0.274559	0.649118	0.0301802	0.0390049	0.439076	0.753818	0.671904
RETN.3046.31.1	6	23,02[12,08-88,94]	0.0361264	0.0331042	0.275144	0.649118	0.0148324	0.0361387	0.681492	0.0844773	0.130997
NCAM2.6507.16.3	18	15,23[11,44-134,31]	0.0162672	0.0149363	0.276107	0.649524	0.0194108	0.021453	0.365568	0.647387	0.636904
GALP.9398.30.3	5	26,79[12,84-50,85]	0.0324133	0.0298858	0.278111	0.65237	0.0161155	0.0374734	0.667157	0.469034	0.313692
SERPING1.4479.14.2	27	30,43[11,85-540,07]	0.012893	0.011916	0.279258	0.653193	0.00879414	0.0131972	0.505179	0.0170276	0.0164581
FUT8.8244.16.3	35	24,68[11,79-1549,05]	0.00886148	0.00825664	0.283156	0.66043	0.0086288	0.00917829	0.34715	0.0196842	0.015064
GDF15.4374.45.2	32	22,25[11,12-447,66]	-0.00998334	0.00932308	0.28425	0.661103	-0.00471339	0.0125995	0.708335	0.204941	0.294703
IGFLR1.7244.16.3	22	23,01[11,48-450,85]	-0.010975	0.0102815	0.285768	0.662756	-0.0231374	0.0145339	0.111393	0.363639	0.308029
CCDC80.3234.23.2	3	13,46[11,25-18,53]	-0.0501776	0.047571	0.29152	0.674191	-0.0368789	0.0742043	0.619195	0.689403	0.862832
CHST9.11646.4.3	15	21,35[11,55-160,41]	0.0181607	0.0173925	0.296408	0.68126	0.0195045	0.0203318	0.337402	0.099072	0.78125
DSG2.9484.75.3	7	22,12[12,44-46,27]	-0.0272297	0.0261135	0.297066	0.68126	-0.0385841	0.0330966	0.243695	0.839609	0.0904169
DUSP4.10035.6.3	4	11,7[11,1-12,87]	-0.0524153	0.0501354	0.295803	0.68126	-0.0439947	0.0616198	0.475245	0.920024	0.742373
PAM.5620.13.3	15	34,81[10,96-353,68]	-0.00908473	0.00872971	0.298029	0.681566	-0.00364472	0.0121247	0.763718	0.80776	0.908479
B4GALT1.13381.49.3	7	18,69[12,8-124,08]	-0.0209509	0.0205908	0.308921	0.692268	-0.0193278	0.026126	0.459427	0.422152	0.00145003
C1QTNF5.7810.20.3	7	15,09[11,17-89,34]	-0.0290219	0.0285944	0.310128	0.692268	-0.0110816	0.0323413	0.731865	0.274335	0.766439
CKM.2670.67.4	3	18,22[12,21-64,68]	-0.035474	0.0350135	0.310988	0.692268	-0.0345534	0.0410931	0.400429	0.0473364	0.792454
KLK14.8620.56.3	23	22,06[10,86-537,38]	0.0112111	0.0111078	0.312827	0.692268	0.0275744	0.0142804	0.0534915	0.235717	0.342299
LILRB5.7015.8.3	46	29,81[10,99-2337,58]	-0.00589055	0.00580317	0.310079	0.692268	-0.0110725	0.00810328	0.171809	0.253155	0.000929193
MBL2.3000.66.1	52	32,13[11,3-1674,54]	-0.00671395	0.00656611	0.306537	0.692268	-0.0072992	0.00833472	0.381161	0.00192751	0.365006
MFAP2.9294.45.3	5	15,8[13,74-72,78]	-0.0374322	0.0369517	0.311059	0.692268	-0.0514518	0.0344375	0.135159	0.152867	0.206403
MPO.2580.83.2	9	26,2[11,98-133,2]	0.0326771	0.0321412	0.30931	0.692268	0.0432221	0.0253106	0.0876988	0.000527326	0.854963
MRC2.3041.55.2	6	15,62[10,86-45,89]	0.0365713	0.0361792	0.312094	0.692268	0.0567824	0.0381252	0.136391	0.209067	0.118746
PTN.3045.72.2	6	15,61[11,16-78,41]	-0.026962	0.0264483	0.308003	0.692268	-0.00982971	0.0319414	0.758279	0.755732	0.21765
SNCA.8458.111.3	5	16,99[15,29-68,46]	0.0341172	0.033691	0.311227	0.692268	0.0574782	0.0336484	0.0875992	0.22256	0.145109
TCN1.11232.46.3	19	15,75[11,16-129,79]	0.0149934	0.014665	0.306595	0.692268	0.0192852	0.0205552	0.348134	0.798586	0.192784
DKK1.3535.84.1	7	11,66[11,2-48,84]	-0.0323687	0.0321621	0.314212	0.693463	-0.0688512	0.0388724	0.0765261	0.299704	0.629001
FUT10.7156.2.3	24	23,56[11,17-345,93]	0.010103	0.0100764	0.316033	0.695611	0.0196529	0.0140066	0.160583	0.584281	0.698051
RIC3.11228.37.3	3	11,65[11,1-14,54]	0.0515866	0.0515522	0.316988	0.695848	0.0624168	0.0681879	0.36	0.532419	0.771087
GDA.12667.2.3	3	13,04[12,08-14,64]	0.0511875	0.0514391	0.319683	0.699252	0.0494839	0.0647516	0.444741	0.888957	0.98009
IL22RA2.5087.5.3	7	16,34[12,94-32,84]	-0.0298472	0.0300814	0.321094	0.699252	-0.0136713	0.0392741	0.727765	0.738735	0.528561
LEPR.5400.52.3	31	31,25[11,92-1597,86]	0.00565601	0.00569576	0.320699	0.699252	0.00739598	0.00777391	0.34141	0.5758	0.662235
CXCL12.3516.60.2	4	12,76[12,25-21,48]	0.0407322	0.0412039	0.322882	0.699436	0.0363427	0.049015	0.458414	0.988392	0.328107
SPACA3.8076.4.3	3	14,21[12,73-14,71]	0.0519582	0.0525022	0.322351	0.699436	0.0456881	0.101253	0.651825	0.619078	0.940402
FAM177A1.8039.41.3	29	28,66[10,96-652,76]	-0.0118672	0.012046	0.32455	0.701198	-0.00741991	0.0124519	0.551251	0.00222816	0.00153984
NQO2.9754.33.3	27	22,31[10,94-823,67]	-0.00909222	0.00931843	0.329201	0.707524	0.004116	0.011338	0.716585	0.106034	0.80238
SLAMF7.5487.7.3	27	39,5[12,73-1823,43]	0.0062708	0.00642164	0.328811	0.707524	0.00130091	0.00890379	0.883836	0.815498	0.365446
AFP.5792.8.2	3	22,27[11,57-30,1]	0.0390194	0.0400639	0.330091	0.707584	0.0528926	0.0491046	0.281417	0.238866	0.173623
CHST15.14097.86.3	4	13,44[11,56-21,0]	0.04125	0.0425716	0.332568	0.711036	0.0324476	0.0527428	0.538419	0.776573	0.594308
MUSK.11547.84.3	3	12,46[12,09-13,73]	-0.0557312	0.0576622	0.333788	0.711792	-0.0346483	0.0733132	0.636494	0.581991	0.458934
DLL1.5349.69.3	5	23,22[13,05-59,38]	-0.0471288	0.0488689	0.33485	0.712206	-0.0575443	0.0434001	0.184872	0.0111523	0.00632852
CPA4.9267.2.3	45	33,87[11,26-1519,74]	0.00562555	0.00584526	0.335843	0.712472	0.00430037	0.0080594	0.59363	0.177984	0.237884
CLEC2L.8242.9.3	3	12,86[12,75-13,98]	0.0492615	0.0516138	0.339868	0.717306	0.02816	0.0703138	0.688795	0.756032	0.612941
EPHA2.4834.61.2	5	15,77[11,07-30,28]	0.0323382	0.0338304	0.339128	0.717306	0.0432488	0.0415621	0.298069	0.768919	0.49593
ADAMTS5.3168.8.2	13	17,92[11,21-324,67]	-0.0126225	0.0132781	0.341795	0.718857	-0.00470214	0.0166398	0.777496	0.610964	0.587389
ANAPC7.11690.47.3	3	12,52[11,12-17,58]	0.0458904	0.0504278	0.362811	0.718857	0.0838374	0.0720692	0.244712	0.093129	0.532896
ASPN.6451.64.3	27	20,36[11,88-357,06]	0.00890718	0.00969372	0.358168	0.718857	0.00712656	0.0143965	0.620585	0.825189	0.292205
BMP7.2972.57.2	4	11,44[11,0-12,73]	0.0586621	0.0631577	0.352982	0.718857	0.0287104	0.0611701	0.638817	0.135024	0.722215
C1QC.14100.63.3	25	26,39[11,78-318,06]	-0.00860962	0.00925783	0.35238	0.718857	0.00466612	0.0132129	0.723977	0.963685	0.0416876
CAT.3488.64.2	8	18,98[11,08-57,86]	-0.0207068	0.0224221	0.355746	0.718857	-0.012563	0.0280312	0.654024	0.931112	0.566198
CBR1.12381.26.3	7	22,31[12,08-215,88]	-0.0185057	0.0195503	0.34386	0.718857	-0.0261619	0.0210497	0.213919	0.274199	0.959385
CFH.4159.130.1	15	19,75[11,93-227,48]	-0.0134147	0.0148936	0.367746	0.718857	0.00301244	0.0197875	0.878998	0.381168	0.614926
CSN1S1.4695.49.2	3	12,05[12,03-17,83]	0.0452403	0.0479986	0.34592	0.718857	0.040736	0.0602683	0.499098	0.62974	0.969564
CST6.3303.23.2	4	15,48[13,27-62,09]	-0.0509918	0.056601	0.367642	0.718857	-0.083849	0.0401531	0.0367767	0.0275703	0.21151
EGF.5509.7.3	11	14,53[12,67-107,48]	-0.022075	0.0238544	0.354754	0.718857	-0.0162905	0.0270737	0.547368	0.18061	0.68437
ERLEC1.8957.72.3	3	12,98[10,96-49,52]	-0.0339448	0.0376344	0.367077	0.718857	-0.0372612	0.0413203	0.367182	0.865603	0.175337
FLRT3.13123.3.3	21	20,63[11,53-255,54]	0.00983614	0.0107116	0.358478	0.718857	0.0194548	0.0144118	0.177041	0.644857	0.850037
GGH.9370.69.3	20	21,83[10,88-306,63]	-0.00957244	0.010562	0.364774	0.718857	0.00414423	0.0142261	0.770813	0.678567	0.970137
HNRNPAB.4450.26.2	3	11,88[11,11-18,11]	0.0479985	0.0528859	0.364097	0.718857	0.0722141	0.0743447	0.331378	0.209853	0.709512
LAYN.2635.61.2	3	11,88[11,28-14,59]	-0.049428	0.05285	0.349659	0.718857	-0.0156061	0.0708547	0.825672	0.540763	0.797349
LRPAP1.8829.4.3	3	15,81[11,87-20,94]	-0.0455528	0.0500018	0.362283	0.718857	-0.032	0.0618961	0.605159	0.738932	0.788631
MINPP1.5586.66.3	5	17,02[11,13-36,72]	-0.0350921	0.0383296	0.359911	0.718857	-0.0618906	0.0443277	0.162653	0.283127	0.562343
MUC4.10659.49.3	3	15,72[14,18-17,01]	0.0467239	0.0512024	0.361488	0.718857	0.0193155	0.0644894	0.764547	0.595035	0.171098
OBP2B.5680.54.3	13	16,4[10,94-144,32]	-0.0233731	0.0249618	0.349091	0.718857	-0.000713161	0.0245173	0.976794	0.0265058	0.838541
PCOLCE2.6081.52.3	13	18,56[12,98-294,28]	-0.0161478	0.0174562	0.354941	0.718857	-0.0108027	0.0200198	0.589472	0.134648	0.224236
RELT.5115.31.3	16	20,12[10,93-199,56]	0.0145243	0.0159875	0.363628	0.718857	0.0162977	0.0185397	0.379363	0.103041	0.570759
REN.3396.54.2	7	13,39[11,91-40,82]	0.0267673	0.029629	0.366305	0.718857	0.0568381	0.0385253	0.14012	0.680392	0.141062
SMAP1.11649.3.3	5	35,5[10,94-55,27]	0.0233268	0.0246172	0.343342	0.718857	0.0472007	0.0315395	0.134508	0.569507	0.0896674
STC1.4930.21.1	8	13,43[11,08-30,68]	0.0282082	0.0302275	0.350718	0.718857	0.0488289	0.0381783	0.200908	0.959616	0.206805
TACSTD2.2619.72.2	4	11,27[10,89-12,08]	-0.045484	0.0498939	0.361972	0.718857	-0.0505165	0.0655053	0.440599	0.377528	0.684253
TEK.3773.15.4	7	18,0[11,42-95,59]	-0.0227399	0.0247967	0.359114	0.718857	-0.0261011	0.0311911	0.402698	0.665577	0.872941
TNFSF14.5355.69.3	3	11,55[11,24-26,27]	-0.0415447	0.044537	0.350917	0.718857	-0.0470362	0.0535442	0.379697	0.824069	0.761816
TPM1.5033.27.1	3	11,9[11,25-14,18]	0.0498636	0.0538567	0.354521	0.718857	0.0608854	0.0940533	0.517406	0.077425	0.761969
VEGFA.14032.2.3	26	26,48[11,16-1067,01]	0.00731579	0.00795503	0.357759	0.718857	3.38294e-05	0.0107385	0.997486	0.705995	0.0107497
WFIKKN1.3191.50.2	6	13,46[12,18-41,19]	0.028337	0.0313642	0.366271	0.718857	0.04343	0.0391157	0.266872	0.850531	0.324564
RXFP1.14135.3.3	3	12,07[11,27-14,3]	0.0531316	0.0594103	0.371152	0.723791	0.0477719	0.398327	0.904537	0.523776	0.522279
OSCAR.7116.31.3	4	12,21[11,45-16,29]	0.0416182	0.046667	0.372494	0.724687	0.0486863	0.0565609	0.389361	0.92261	0.787745
CHL1.3601.54.3	11	20,82[11,42-66,66]	-0.018093	0.0206605	0.381179	0.729482	0.00422671	0.0283048	0.881295	0.459191	0.00545934
CST6.14711.27.3	4	19,56[16,45-57,18]	-0.0557031	0.0629649	0.376335	0.729482	-0.0809105	0.0424295	0.0565285	0.00810501	0.00356302
HERC5.12934.1.3	3	12,45[12,04-14,68]	0.0476529	0.054357	0.380668	0.729482	0.072296	0.0692182	0.29627	0.633401	0.0663967
PLXNA1.9005.16.3	6	12,67[11,41-88,75]	-0.0305016	0.0345751	0.377678	0.729482	-0.038382	0.0315538	0.223833	0.0794976	0.401069
PSG9.9335.28.3	10	27,73[11,15-63,01]	0.0201034	0.0229403	0.380848	0.729482	0.0202964	0.0299338	0.497745	0.840649	0.373817
PTGR1.13543.7.3	16	22,67[10,97-138,18]	0.0154224	0.0174543	0.376919	0.729482	0.0116204	0.0192525	0.546123	0.00541636	0.767729
SERPINE2.3217.74.2	10	20,43[10,95-205,83]	0.0145725	0.0166066	0.380209	0.729482	0.00918796	0.0207243	0.657518	0.497124	0.370142
NAGK.3894.15.2	14	16,91[10,9-170,34]	0.0129614	0.0148653	0.383248	0.730215	0.00335541	0.0196711	0.864557	0.732043	0.786858
NEGR1.13109.82.3	3	12,77[11,82-30,16]	-0.0448911	0.0514949	0.383341	0.730215	-0.00753729	0.0683843	0.912235	0.0287779	0.0149804
CD33.3166.92.1	39	34,73[11,14-2029,74]	-0.00491191	0.00567695	0.386909	0.731809	-0.00522154	0.00823471	0.526023	0.720852	0.695333
GPC1.8697.38.3	11	13,21[10,96-107,32]	-0.0173257	0.0200507	0.387538	0.731809	-0.031319	0.0271841	0.249278	0.488041	0.686381
OAS1.10361.25.3	7	17,97[13,25-111,32]	-0.0197162	0.0227358	0.38584	0.731809	-0.0159496	0.0277201	0.565033	0.635074	0.402653
PIGR.3216.2.2	4	17,31[13,71-68,33]	0.0273867	0.0317676	0.388634	0.731809	0.0545859	0.034723	0.115942	0.339767	0.720059
SEMA6A.7945.10.3	7	13,85[11,88-58,52]	0.0240084	0.0278076	0.38793	0.731809	0.0418864	0.0355788	0.239083	0.621867	0.865161
SYT8.7932.23.3	3	11,98[11,54-12,72]	0.0519718	0.0605186	0.390465	0.733573	0.0771456	0.103066	0.454154	0.485644	0.234681
ESAM.7841.84.3	6	12,94[11,17-51,58]	0.0299285	0.035337	0.397026	0.742502	0.0483145	0.0398502	0.225358	0.199493	0.100974
TINAGL1.11192.168.3	3	13,07[12,13-19,71]	0.0405782	0.0478743	0.396661	0.742502	0.070044	0.272067	0.79683	0.0472579	0.126672
SIGLEC14.5125.6.3	19	20,45[10,89-78,37]	-0.0127838	0.0151544	0.39891	0.74433	-0.0264461	0.0210108	0.208142	0.638228	0.57428
LCP1.9749.190.3	3	16,48[11,88-24,64]	0.0360175	0.0430134	0.402392	0.749125	0.034913	0.0557101	0.530861	0.289094	0.755196
ICAM4.6550.4.3	4	14,9[12,08-15,74]	0.0656098	0.0785235	0.403412	0.749325	0.0840208	0.0655633	0.20001	0.0281731	0.02165
CCL8.2785.15.2	3	29,27[13,77-45,85]	0.0291168	0.0349161	0.404334	0.749342	0.0341727	0.0397803	0.390321	0.520193	0.834371
BCAN.3461.58.1	9	16,12[13,12-52,63]	-0.0200702	0.0242342	0.407572	0.753641	-0.0053236	0.0308943	0.863189	0.937846	0.890447
HSP90B1.6393.63.3	55	35,27[11,77-1571,61]	0.00463749	0.00563069	0.410162	0.756725	0.0061637	0.00674753	0.360993	0.0197978	0.0160218
ISG15.14151.4.3	8	14,62[11,12-104,96]	-0.0220584	0.0268831	0.411914	0.758255	-0.0322231	0.0293468	0.272201	0.198433	0.3846
PRTN3.13720.95.3	19	20,26[11,64-430,88]	-0.00908708	0.0111121	0.413493	0.759458	-0.0169789	0.0150595	0.259549	0.439123	0.426924
TPST2.8024.64.3	19	13,08[10,82-97,5]	-0.0132742	0.0162665	0.414475	0.759563	0.00263176	0.022878	0.908418	0.762918	0.849203
OPCML.3634.5.4	4	11,24[11,07-12,46]	-0.0368167	0.0453331	0.416714	0.761964	-0.0419567	0.0558236	0.452294	0.928262	0.804135
THBS2.3339.33.1	22	26,48[12,03-445,51]	-0.00776069	0.00959554	0.418641	0.763788	-0.00637145	0.0132789	0.631357	0.509843	0.48377
MIA.2687.2.1	29	19,8[11,85-1156,16]	0.00630939	0.00783405	0.420601	0.765661	-0.000161057	0.00921841	0.986061	0.0903266	0.131232
ART3.7970.315.3	15	18,2[10,98-139,5]	-0.0115494	0.014655	0.430643	0.766348	-0.0224658	0.0200076	0.261494	0.709148	0.291686
C1RL.9348.1.3	16	26,75[12,44-163,13]	0.00994075	0.0125825	0.429502	0.766348	0.00831908	0.0168656	0.62183	0.702366	0.322202
CA3.3799.11.2	6	13,26[11,85-56,33]	-0.0287329	0.0365066	0.431246	0.766348	-0.0503009	0.0396745	0.204855	0.15854	0.00856763
CHRDL2.6086.15.3	12	18,61[11,24-111,1]	0.0143193	0.017907	0.423913	0.766348	0.0326461	0.0231688	0.158819	0.358293	0.0578993
ERVV.1.12531.5.3	4	11,67[11,22-13,64]	0.0619062	0.078014	0.427471	0.766348	0.130473	0.0819794	0.111488	0.125222	0.858247
ISG15.14148.2.3	3	13,12[11,67-42,25]	-0.0348486	0.044182	0.430257	0.766348	-0.0402867	0.0485632	0.40678	0.574335	0.641507
MFNG.5605.77.3	5	17,68[11,08-24,43]	-0.0304043	0.0380323	0.424039	0.766348	-0.0225916	0.0514569	0.660633	0.401145	0.513205
PCSK7.4459.68.2	10	15,23[10,96-98,84]	0.0204256	0.0259116	0.430533	0.766348	0.0178523	0.0265594	0.50148	0.110531	0.0735083
SPATA20.11117.2.3	11	16,62[11,37-100,95]	0.0161747	0.0203942	0.427718	0.766348	0.00331995	0.0270848	0.902443	0.823753	0.346187
UNC5C.5139.32.3	18	18,46[11,83-106,11]	-0.0168266	0.0210708	0.424537	0.766348	-0.0173105	0.0222075	0.435692	0.0101629	0.732306
VRK1.12553.5.3	3	11,48[10,93-11,55]	0.0440794	0.055922	0.430563	0.766348	0.0729442	0.118735	0.538988	0.641638	0.584012
QDPR.11257.1.3	18	20,95[11,46-424,81]	0.00913348	0.0117576	0.437267	0.773699	0.00389277	0.0150033	0.79528	0.985305	0.548931
TNFRSF11B.8304.50.3	3	20,18[14,02-50,17]	-0.028655	0.036878	0.437145	0.773699	-0.0312318	0.0429742	0.467375	0.0236192	0.975903
TNFRSF11A.5424.55.3	4	12,86[11,57-17,43]	-0.0347362	0.0448318	0.43845	0.774124	-0.0629185	0.0551748	0.254141	0.612644	0.805632
CACNA2D3.8885.6.3	11	21,27[11,16-51,99]	-0.0154942	0.0201104	0.44103	0.775867	-0.0182247	0.0269894	0.499513	0.829164	0.76453
DSC2.13126.52.3	8	15,86[11,66-54,3]	0.0190503	0.0248449	0.443218	0.775867	0.0101012	0.0317225	0.750163	0.82062	0.157946
IL23R.5088.175.3	8	14,97[11,74-73,17]	0.0191951	0.0249858	0.442343	0.775867	0.029011	0.0285522	0.309597	0.214742	0.0790005
SPINK6.5731.1.3	22	23,37[13,53-610,94]	0.00807583	0.0105291	0.443079	0.775867	0.020391	0.0131057	0.119735	0.0987736	0.948872
PGM1.9173.21.3	6	16,6[10,88-98,55]	0.0252171	0.0330963	0.446101	0.779253	0.0314701	0.0250628	0.209243	0.0278902	0.197065
APOE.2937.10.2	22	21,05[11,27-259,08]	0.0097658	0.0129553	0.450966	0.780583	0.00771918	0.0184329	0.675382	0.371544	0.303381
ASAH2.3212.30.3	25	37,09[12,12-562,58]	0.00721966	0.00957073	0.45064	0.780583	0.0127227	0.0139345	0.361223	0.343963	0.314719
HSD17B2.8979.1.3	4	12,74[11,44-14,26]	0.0427541	0.0567819	0.451479	0.780583	0.0527136	0.0601208	0.380597	0.186831	0.142524
MANBA.6382.17.3	22	27,91[11,02-509,16]	0.00884422	0.0117496	0.451616	0.780583	0.0145901	0.0134294	0.277289	0.0944327	0.328956
TFF3.4721.54.2	6	17,0[12,18-20,09]	-0.0306739	0.0406964	0.451015	0.780583	0.0241274	0.0491857	0.623754	0.22973	0.154394
SMPDL3A.14086.11.3	24	25,96[11,61-1285,46]	-0.00685173	0.00912544	0.45275	0.780899	0.0082612	0.0102486	0.420196	0.0652022	0.222359
CCL16.4913.78.1	20	22,36[10,88-2035,44]	0.00562671	0.00755027	0.456131	0.782059	0.00341661	0.0090619	0.706151	0.487991	0.0816563
CCL28.2890.59.2	5	12,18[11,65-18,43]	-0.0386301	0.0516548	0.45455	0.782059	-0.00432895	0.0563888	0.938807	0.140578	0.464644
LCN1.11708.2.3	3	13,36[12,52-16,83]	0.0372355	0.0499816	0.456281	0.782059	-0.0923938	0.0735712	0.209173	9.63489e-05	0.012822
B4GALT2.9595.11.3	12	15,07[11,14-167,5]	0.019509	0.0263203	0.458563	0.782328	-0.0011027	0.025147	0.965024	0.0326162	0.0211602
DCBLD2.9338.2.3	11	21,55[11,28-133,76]	-0.0129421	0.0174892	0.459296	0.782328	-0.0107536	0.0231873	0.64281	0.820915	0.440243
MLN.5631.83.3	30	23,71[11,11-403,77]	-0.00690377	0.00931675	0.45869	0.782328	-0.00158398	0.013599	0.907274	0.485121	0.791111
ATAD2.13043.157.3	3	12,26[11,88-12,59]	-0.0383092	0.0529088	0.469029	0.789211	-0.0622109	0.0688769	0.366409	0.593014	0.758508
DNAJC17.14655.1.3	5	16,34[13,83-25,39]	-0.0273923	0.0380275	0.471324	0.789211	-0.0249032	0.0461084	0.589128	0.966819	0.413081
DOK2.14246.50.3	3	13,14[12,9-15,0]	0.0416784	0.0575224	0.468722	0.789211	0.0641449	0.086974	0.460807	0.677083	0.256837
DSCAM.9175.48.3	3	16,07[11,4-40,54]	-0.0278987	0.0387902	0.472005	0.789211	-0.035227	0.0432463	0.415321	0.83415	0.517356
FHIT.9826.135.3	4	22,61[12,81-39,39]	-0.0235256	0.0327602	0.472687	0.789211	-0.0149647	0.0410468	0.715427	0.560813	0.904615
GALNT10.7003.4.3	4	11,85[11,29-17,45]	0.0342296	0.0472853	0.46913	0.789211	0.0480615	0.0641775	0.453928	0.435614	0.977986
KDR.3651.50.5	13	15,86[11,31-315,68]	0.0108633	0.0150128	0.469309	0.789211	0.00387207	0.0192964	0.840962	0.585964	0.000100239
MICB.5102.55.3	44	57,99[10,96-456,52]	0.00653353	0.00908031	0.471816	0.789211	0.0176726	0.0106012	0.0955092	6.05832e-05	0.612254
MTRF1L.11134.30.3	5	13,65[13,43-46,22]	0.0240474	0.0335067	0.47295	0.789211	0.0487619	0.0403346	0.226687	0.338043	0.904269
RPIA.12333.87.3	4	14,92[11,6-32,48]	0.0262478	0.0364527	0.471492	0.789211	0.0177089	0.0433981	0.683231	0.871489	0.209194
TNFRSF10B.7693.13.3	3	12,24[11,86-13,58]	-0.0372958	0.0521083	0.474155	0.789616	-0.0328479	0.0673413	0.625703	0.635181	0.357567
CD163.5028.59.1	6	14,93[11,78-27,36]	-0.0231631	0.0325472	0.476665	0.792191	-0.0259188	0.0414253	0.531527	0.856159	0.749595
ART3.10970.3.3	16	20,02[11,3-151,94]	-0.0104782	0.014868	0.480965	0.794632	-0.0208784	0.0189441	0.270415	0.251795	0.318246
GLTPD2.7948.129.3	12	18,47[11,85-106,19]	0.0129398	0.0183032	0.479585	0.794632	0.00615352	0.0235521	0.793882	0.351257	0.245411
SERPINF1.7735.17.3	14	22,91[11,55-289,0]	0.0131931	0.0187233	0.481038	0.794632	0.0072341	0.0182747	0.692214	0.0322906	0.0229939
AKR1C1.12618.50.3	11	17,29[10,99-98,18]	-0.0161644	0.023236	0.48664	0.794884	-0.0267409	0.0298265	0.36996	0.359452	0.247891
APCDD1.6599.5.3	6	12,4[11,11-23,43]	0.0301222	0.0430953	0.484573	0.794884	0.00979925	0.0476624	0.837106	0.168267	0.831684
IL12RB2.3815.14.1	9	16,35[11,85-92,51]	0.0151327	0.021659	0.48475	0.794884	0.0118573	0.0275716	0.667156	0.895949	0.924603
IL17RA.2992.59.2	31	30,61[10,91-2159,15]	-0.00447047	0.00643151	0.487	0.794884	-0.00245692	0.00766662	0.748612	0.123421	0.280694
MMP16.9719.145.3	4	16,78[13,51-33,36]	-0.0268947	0.0385849	0.485786	0.794884	-0.040373	0.0463582	0.383812	0.810288	0.332545
RELT.14112.40.3	5	12,94[10,98-64,96]	0.0220482	0.0316968	0.486681	0.794884	0.0252768	0.0350905	0.471321	0.306688	0.147951
IGFBP7.3320.49.2	16	16,61[11,67-166,51]	0.010061	0.0145595	0.489548	0.795879	-0.00866916	0.0196332	0.65881	0.870206	0.0763861
RNASE1.7211.2.3	8	16,52[11,01-71,1]	0.0204297	0.0295469	0.489294	0.795879	-0.0204317	0.0306312	0.504758	0.104225	0.836525
IFNGR2.9180.6.3	4	13,5[11,28-15,22]	-0.0457863	0.0664998	0.491127	0.796868	-0.0496704	0.0654774	0.448099	0.122544	0.467367
ADAMTS13.3175.51.5	21	26,58[11,06-465,77]	0.00735615	0.0107771	0.494878	0.800024	-0.00110447	0.0141426	0.937753	0.193132	0.167606
FCN1.3613.62.5	29	16,65[10,91-479,87]	0.00746696	0.0109431	0.495021	0.800024	0.00886726	0.0137854	0.520071	0.205359	0.239124
APLP2.10627.87.3	4	13,15[11,47-41,1]	0.0245399	0.0363861	0.500038	0.802214	0.0263275	0.0412242	0.523055	0.745677	0.490592
CPZ.6493.9.3	15	12,65[10,89-64,33]	-0.0140046	0.020747	0.499666	0.802214	-0.0500511	0.0288387	0.0826428	0.562193	0.592744
CTSH.8465.52.3	20	25,58[12,25-1098,94]	-0.00562592	0.0083562	0.50078	0.802214	-0.00949813	0.0106	0.370226	0.537082	0.719611
PCBD1.11313.100.3	7	15,0[10,9-39,16]	0.0191965	0.0284782	0.500263	0.802214	0.0149275	0.0369572	0.686275	0.657188	0.502165
UGT1A6.7891.45.3	14	16,56[11,56-130,6]	0.010955	0.0162898	0.501262	0.802214	0.0184713	0.0230801	0.423529	0.528204	0.450831
SEMA3G.5628.21.3	6	20,08[11,2-72,3]	-0.0247518	0.0368964	0.502319	0.802342	-0.0420672	0.0304263	0.16679	0.0482275	0.108291
KLK3.8468.19.3	3	14,78[13,73-25,0]	0.030449	0.0455701	0.504019	0.803494	0.031495	0.0593698	0.595773	0.0965876	0.7984
NPPB.7655.11.3	12	20,3[11,7-134,49]	-0.0115282	0.0173647	0.506764	0.806305	-0.00611789	0.0231976	0.791988	0.767794	0.76364
APOB.2797.56.2	3	15,51[12,04-26,96]	0.0277473	0.0431102	0.519812	0.809307	0.00592766	0.0570016	0.917176	0.0233879	0.358558
C12orf49.9387.13.3	4	14,69[11,44-17,85]	-0.0281827	0.0439607	0.521466	0.809307	-0.0208827	0.0535782	0.696713	0.870516	0.265082
CBLN4.5688.65.3	10	19,74[12,1-48,69]	-0.0140434	0.0214334	0.512331	0.809307	0.00865885	0.0287687	0.763428	0.447569	0.655172
CNTN5.3299.29.2	9	19,85[11,25-67,27]	0.0144736	0.022535	0.520696	0.809307	0.0200654	0.0290682	0.490013	0.567436	0.447991
CREG1.9357.4.3	6	24,61[11,71-86,76]	0.0149938	0.0231105	0.516476	0.809307	0.0149128	0.0283477	0.598841	0.788326	0.660209
CYGB.11546.7.3	4	13,58[11,06-19,94]	0.027368	0.0420182	0.51483	0.809307	0.0270798	0.0502901	0.590251	0.812503	0.0597182
FCRL1.5728.60.3	7	21,02[11,44-110,73]	0.0163377	0.0250984	0.515081	0.809307	0.0125255	0.0306132	0.682428	0.521494	0.657992
GP1BA.4990.87.1	5	15,68[12,47-46,53]	-0.0195648	0.0303126	0.518645	0.809307	-0.0256965	0.0363829	0.480015	0.806059	0.00617289
IGF2R.3676.15.3	36	28,41[11,0-738,0]	0.00495453	0.00770935	0.520442	0.809307	0.00589636	0.00910938	0.517448	0.0828799	0.965015
LILRB2.5633.65.3	22	16,14[11,0-660,8]	-0.00697401	0.0107758	0.517509	0.809307	-0.0111534	0.0122478	0.362479	0.0705516	0.0743928
NELL1.6544.33.3	12	20,17[13,62-402,75]	0.00798039	0.0124268	0.520748	0.809307	0.0139154	0.0145495	0.338861	0.421004	0.587167
POSTN.6650.20.3	8	13,99[10,87-54,66]	0.0172486	0.0264747	0.514715	0.809307	0.0245237	0.0317569	0.439978	0.281465	0.49699
TNC.4155.3.2	29	31,43[10,95-762,05]	0.00509347	0.00791988	0.520143	0.809307	0.000335952	0.0112816	0.976244	0.974993	0.92885
IL22RA2.9456.34.3	6	22,42[13,16-41,51]	-0.0175634	0.0275125	0.523228	0.81051	-0.0229591	0.0346084	0.507077	0.845243	0.731127
LIFR.5837.49.3	4	20,47[11,03-22,68]	-0.0237562	0.0373635	0.524899	0.811566	-0.021617	0.0458076	0.636993	0.785682	0.783625
ARSB.3172.28.2	6	20,25[13,15-74,46]	0.0178015	0.0281757	0.527514	0.813821	0.0277471	0.0295553	0.347823	0.215226	0.470864
PROC.3758.63.3	3	14,09[11,88-18,31]	-0.0323098	0.0512413	0.52834	0.813821	-0.030502	0.230529	0.894737	0.96842	0.912838
AMY1A.7918.114.3	23	27,02[11,72-281,32]	-0.00831204	0.0132699	0.531065	0.814961	-0.0197908	0.0162842	0.224238	0.0429019	0.635417
CDHR5.9962.1.3	3	13,18[11,87-13,54]	0.0341737	0.0545001	0.530633	0.814961	0.0371822	0.444829	0.933384	0.63212	0.0799695
CBL.12016.60.3	3	12,76[11,59-17,1]	0.0337609	0.0545514	0.535994	0.816421	0.0470508	0.0662521	0.477593	0.741919	0.288404
GZMM.5704.74.3	10	16,28[10,97-66,17]	-0.0150538	0.0242093	0.534061	0.816421	0.00570781	0.0320791	0.858779	0.480188	0.53123
LGALS9.9197.4.3	5	15,85[10,89-52,85]	0.0288442	0.0465738	0.535704	0.816421	0.019056	0.0388986	0.624213	0.0720853	0.0874019
NEO1.8900.28.3	6	14,66[12,82-47,53]	-0.0169708	0.0272262	0.53307	0.816421	-0.0242034	0.0326143	0.458021	0.370771	0.964703
COL28A1.10702.1.3	3	11,34[10,92-13,72]	-0.0286951	0.0472677	0.5438	0.822209	-0.00345745	9.45412	0.999708	0.181249	0.590949
GFRA2.2515.14.3	27	18,38[11,07-144,2]	0.0073057	0.0119837	0.542103	0.822209	0.0187335	0.0175899	0.286868	0.631578	0.0560574
PRDX1.3855.56.1	3	14,42[10,91-33,33]	-0.0275476	0.0452691	0.542836	0.822209	-0.049435	0.0566538	0.382892	0.0543554	0.159862
SELPLG.11266.8.3	4	16,86[13,91-29,6]	0.0277105	0.045542	0.542882	0.822209	0.0349813	0.0508342	0.491362	0.198899	0.564491
CTSB.3061.61.2	19	20,36[11,0-240,14]	0.00797141	0.0134506	0.553419	0.824407	0.00694319	0.0189942	0.714707	0.796478	0.251048
CXCL10.4141.79.1	5	12,66[11,07-17,22]	-0.0226287	0.0378283	0.54971	0.824407	-0.041376	0.0472426	0.381128	0.812027	0.663811
KLK11.2831.29.1	10	18,23[11,1-845,37]	0.00676074	0.0113179	0.550274	0.824407	0.00847213	0.0126198	0.502005	0.527762	0.00972786
KLK7.3378.49.2	12	42,05[11,62-296,97]	0.00807374	0.0136532	0.554291	0.824407	-0.0111301	0.0170927	0.514941	0.281604	0.442051
LRIT3.11919.84.3	3	13,96[11,36-14,38]	0.0298535	0.0504162	0.553756	0.824407	0.041594	0.0645882	0.519583	0.673459	0.992801
MXRA7.8005.1.3	10	15,38[10,92-85,96]	0.017101	0.0288638	0.553535	0.824407	-0.0100274	0.0302331	0.740138	0.116607	0.760759
PCDH9.10558.26.3	7	18,93[12,08-23,58]	-0.0317605	0.0531225	0.549925	0.824407	-0.0428899	0.0446518	0.336783	0.00474084	0.0784817
SIGLEC14.8248.222.3	47	31,71[10,84-1413,48]	-0.00360473	0.00606221	0.552095	0.824407	-0.0110355	0.00899652	0.219959	0.98911	0.374226
VTN.13125.45.3	57	35,53[11,92-1508,97]	-0.00320413	0.00534963	0.54921	0.824407	-0.00302984	0.00841737	0.718884	0.229038	0.374893
CCL25.14068.29.3	17	23,07[11,34-213,18]	0.00737693	0.0126763	0.560601	0.828138	0.0125905	0.0179448	0.482914	0.543109	0.358562
CD200R1.5103.30.3	6	13,15[11,26-48,72]	0.0184856	0.0315813	0.558322	0.828138	0.052988	0.039636	0.181267	0.369456	0.361516
GCNT1.7016.12.3	4	12,33[10,89-18,29]	-0.0253102	0.0434292	0.560033	0.828138	-0.0424973	0.0556343	0.444945	0.39666	0.576513
GXYLT1.8229.1.3	21	17,05[11,07-176,73]	-0.00673559	0.0115811	0.560834	0.828138	-0.0054763	0.0160008	0.732161	0.706899	0.698879
MANSC1.9557.5.3	11	21,36[11,71-183,38]	-0.0132265	0.0229298	0.564056	0.828426	-0.0023179	0.0218997	0.915708	0.0530276	0.486266
PYGL.11441.11.3	3	27,83[13,66-45,94]	-0.0188495	0.0325432	0.562445	0.828426	-0.0275309	0.0358442	0.442445	0.781726	0.0873019
VEGFA.2597.8.3	16	19,09[11,13-316,57]	0.00925087	0.0160234	0.563714	0.828426	0.00024565	0.0173774	0.988721	0.0889207	0.0513478
ILF3.12759.47.3	3	11,91[11,19-13,55]	0.0324504	0.0566186	0.566549	0.82916	0.0464949	0.0906061	0.607843	0.0518695	0.842477
PTGFRN.12727.7.3	37	24,82[11,84-1250,36]	-0.00374889	0.0065414	0.566576	0.82916	-0.00770098	0.00922193	0.403677	0.997693	0.997382
CCL21.2516.57.3	3	16,31[12,53-25,69]	-0.0242693	0.0429998	0.572478	0.832473	-0.0171559	0.0582653	0.768419	0.0725299	0.985313
CX3CL1.2827.23.2	3	15,87[11,82-30,26]	-0.0245503	0.0434568	0.572117	0.832473	-0.0252924	0.0491204	0.606619	0.974728	0.873993
KRTDAP.5739.75.3	4	12,98[11,77-14,88]	0.0263058	0.0466586	0.572896	0.832473	0.0448642	0.0560411	0.423387	0.356338	0.121667
LAMC2.9580.5.3	23	25,64[13,11-601,32]	0.00527662	0.00931897	0.571242	0.832473	-0.00574951	0.012772	0.652591	0.862378	0.413187
FSTL4.9350.3.3	13	15,03[10,94-40,89]	0.0118471	0.0212506	0.577189	0.83723	-0.00142425	0.0283604	0.959947	0.787615	0.903396
ROBO3.5117.14.3	3	14,49[12,29-17,92]	0.0259371	0.0466533	0.578242	0.837278	0.00149717	0.0576996	0.979299	0.622719	0.332967
IL5RA.13686.2.3	9	33,04[11,97-74,2]	0.014979	0.0274198	0.58487	0.842418	0.0190796	0.030425	0.530593	0.0441898	0.709837
PPIL1.9884.8.3	8	14,24[11,82-246,11]	0.0101294	0.0185003	0.584016	0.842418	0.00547009	0.0200117	0.784589	0.371564	0.276176
VWC2.11121.56.3	20	20,66[11,12-209,43]	-0.00687673	0.0125446	0.583566	0.842418	-0.00461795	0.0182276	0.799999	0.741299	0.0339199
PLXNC1.4564.2.2	29	26,09[10,92-310,55]	0.00553752	0.0101906	0.586857	0.8438	0.0173002	0.0132303	0.191	0.143105	0.117323
AURKB.3346.72.2	3	11,51[11,01-12,3]	-0.0298663	0.0556525	0.591504	0.846146	-0.0345491	0.0684838	0.61392	0.985426	0.864418
GRAMD1C.8336.267.3	12	16,7[11,64-210,36]	0.010142	0.018902	0.591575	0.846146	0.025761	0.0196521	0.189907	0.112251	0.166909
LAG3.5099.14.3	3	13,52[10,9-16,39]	-0.0265483	0.0494799	0.591581	0.846146	-0.0318206	0.0613323	0.603884	0.852305	0.597011
TMEM132C.7173.141.3	9	17,65[13,67-76,65]	0.0120869	0.0227172	0.594684	0.849106	0.0036343	0.0291106	0.900647	0.39232	0.383999
NID2.3633.70.5	24	16,74[10,85-286,23]	-0.00593392	0.011275	0.598687	0.853337	-0.0115316	0.0168182	0.492926	0.489522	0.457535
COL11A2.11278.4.3	25	19,23[11,63-107,84]	-0.00653347	0.0125492	0.602627	0.854883	-0.00380602	0.0173518	0.826382	0.380183	0.131031
PLAUR.2652.15.1	5	15,12[13,16-39,07]	-0.0203107	0.038995	0.602468	0.854883	-0.0412943	0.0392096	0.292263	0.189422	0.605557
TNFRSF21.5404.53.3	3	15,22[12,78-19,92]	-0.0249146	0.0478904	0.602895	0.854883	-0.00202132	0.059971	0.973112	0.54503	0.88885
PSMD4.13568.30.3	4	12,07[10,95-14,24]	0.0240464	0.0463588	0.603968	0.854927	-0.0123328	0.0578409	0.831156	0.434361	0.553891
ASL.11241.8.3	3	13,85[11,3-23,32]	0.0239609	0.0466517	0.607522	0.855989	0.0294332	0.0539855	0.585612	0.974696	0.723992
COLGALT1.5638.23.3	4	16,76[11,15-25,23]	0.0199586	0.0386755	0.605818	0.855989	0.00634225	0.0469991	0.892656	0.830396	0.839142
SERPINF2.3024.18.2	4	23,23[15,62-52,15]	0.0269831	0.0525832	0.607846	0.855989	0.0572786	0.0416798	0.169362	0.0347036	0.191275
IL1RL2.2994.71.2	12	15,91[11,45-77,07]	-0.00922616	0.0182258	0.612707	0.860359	-0.00764078	0.0241934	0.752138	0.810089	0.754483
LDLR.13129.40.3	5	13,52[11,07-16,41]	-0.0210016	0.041542	0.613171	0.860359	-0.0106175	0.0548492	0.846507	0.52121	0.737328
TAC3.7847.66.3	3	12,79[11,54-15,61]	-0.0248851	0.0493517	0.614093	0.860359	-0.020043	0.0605157	0.740491	0.710148	0.918017
RELL2.6600.70.3	5	12,64[10,93-13,37]	-0.0213386	0.0426324	0.616705	0.862546	-0.0483055	0.053441	0.366047	0.656977	0.558106
RSPO4.8464.31.3	13	12,58[11,29-38,07]	-0.0126821	0.0254744	0.618597	0.863722	-0.029834	0.0337609	0.376866	0.282863	0.302185
IL1RN.5353.89.2	9	14,2[11,14-59,13]	0.0115851	0.0234003	0.620541	0.864965	0.00370227	0.0307631	0.904208	0.686837	0.589944
OAF.6414.8.3	18	18,31[11,2-250,09]	-0.00559843	0.0113747	0.622591	0.865662	-0.00579697	0.0148225	0.69573	0.956801	0.940119
SLAMF6.5128.53.3	3	15,45[10,96-48,77]	-0.0187137	0.0380832	0.62315	0.865662	-0.0158564	0.0432712	0.714036	0.166972	0.0584965
CRISPLD2.5691.2.3	14	23,89[11,08-79,11]	-0.00776246	0.0158589	0.624508	0.866083	-0.0225741	0.0207001	0.275479	0.925853	0.993311
AHSG.3581.53.3	44	22,33[11,08-601,12]	0.00347202	0.007195	0.629408	0.869939	0.00858352	0.0107122	0.422967	0.986347	0.246613
EPHB2.8225.86.3	10	17,17[11,79-187,57]	0.00908631	0.0187953	0.628787	0.869939	0.00417534	0.0212134	0.843964	0.285824	0.983914
AGFG1.11681.8.3	5	14,29[12,15-19,04]	-0.0280277	0.0585146	0.631949	0.870243	0.0320929	0.0549281	0.559038	0.0600104	0.0474355
CCNH.9848.22.3	3	16,13[12,36-59,62]	0.0157695	0.0329964	0.632709	0.870243	0.0172087	0.0366568	0.638745	0.211704	0.383825
NOG.5846.24.3	5	15,82[11,68-114,88]	0.0128718	0.027025	0.633867	0.870243	0.0210864	0.0299221	0.480992	0.824355	0.947417
SEMA3E.5363.51.3	46	35,41[11,17-1203,21]	-0.00265013	0.00556333	0.63382	0.870243	-0.00202288	0.00815717	0.804144	0.956825	0.733689
GPC5.4991.12.1	41	25,83[12,13-1060,07]	-0.00330028	0.00699031	0.636839	0.872864	-0.00241826	0.0102227	0.812999	0.954581	0.947011
IL7R.5089.11.3	13	19,46[12,04-141,77]	0.00784427	0.0167316	0.639191	0.874626	-0.0184405	0.0220574	0.403143	0.408363	0.375096
ADAMTS4.2809.25.2	5	13,03[11,73-16,5]	0.0293224	0.0633032	0.643217	0.876701	0.0556025	0.0629659	0.377206	0.0698653	0.864838
CCL22.3508.78.3	15	15,37[10,89-65,56]	-0.00915803	0.0205379	0.655664	0.876701	-0.0126003	0.0262812	0.631624	0.244475	0.217604
CCL27.2192.63.10	3	12,28[11,12-30,27]	0.020572	0.0463121	0.656895	0.876701	0.0276491	0.0539676	0.608421	0.777282	0.629828
CD55.5069.9.3	20	20,21[10,98-348,85]	0.00519658	0.0112652	0.644585	0.876701	0.00687446	0.0153687	0.654657	0.677373	1.76391e-05
CFB.4129.72.1	22	20,44[11,34-234,6]	0.00902324	0.0196096	0.645412	0.876701	0.0223511	0.0183721	0.223766	2.98378e-05	0.742251
CLMP.10440.26.3	13	15,5[11,19-102,78]	0.00861313	0.0187946	0.646753	0.876701	0.0083006	0.0258523	0.748152	0.807393	0.969305
DPT.4979.34.2	35	20,53[11,01-297,24]	-0.00406322	0.00911326	0.6557	0.876701	0.00257177	0.0132533	0.846138	0.324152	0.58854
EDAR.2977.7.2	11	22,83[11,93-261,38]	-0.00627823	0.0141669	0.657649	0.876701	-0.00727542	0.018695	0.697156	0.810784	0.412786
EPHA1.3431.54.2	14	21,55[11,66-372,25]	-0.00544102	0.0119699	0.649427	0.876701	-0.00209376	0.0145701	0.885735	0.667967	0.588865
EPHB2.8348.4.3	3	29,18[15,69-80,13]	0.012679	0.0282085	0.653089	0.876701	0.0113265	0.0305803	0.711096	0.907758	0.676349
ESR1.2945.25.1	3	12,53[11,58-13,73]	0.0246718	0.0559381	0.659172	0.876701	0.0134082	0.075693	0.859399	0.308753	0.00784221
F10.4878.3.1	16	19,53[11,41-83,03]	0.0109671	0.0244645	0.653947	0.876701	0.0116254	0.0280465	0.678504	0.00493589	0.205941
FAM151A.7856.51.3	19	19,26[11,61-103,17]	-0.00700806	0.015478	0.650711	0.876701	-0.0222359	0.022653	0.326303	0.654112	0.430005
HLA.DQA2.7757.5.3	7	19,89[12,97-36,87]	-0.0132543	0.0290337	0.64802	0.876701	-0.0044668	0.0358601	0.90087	0.987927	0.956771
HPGDS.12549.33.3	22	23,78[11,64-319,33]	0.00443476	0.0100805	0.659984	0.876701	-0.0164237	0.0136681	0.229514	0.360153	0.741776
IFI16.12893.159.3	6	22,61[11,37-217,93]	0.00838417	0.0190472	0.659808	0.876701	0.00732867	0.0208718	0.725493	0.97747	0.125961
PDGFRL.9713.67.3	4	13,95[12,29-21,01]	0.0299643	0.0661451	0.650542	0.876701	0.0541237	0.0537557	0.314009	0.0492523	0.940008
PSG3.6444.15.3	28	25,35[11,42-744,9]	-0.00510487	0.0110059	0.642769	0.876701	-0.00733285	0.0164498	0.655762	0.844693	0.376842
TNFRSF11A.8256.57.3	6	17,84[11,53-58,59]	0.0111536	0.0254336	0.660996	0.876701	-0.00621673	0.0317829	0.844923	0.397771	0.402141
FAS.9459.7.3	21	20,34[11,31-189,27]	0.00548773	0.0127033	0.665747	0.880158	-0.0174762	0.0178521	0.327608	0.351282	0.18348
RRM2B.8925.25.3	3	13,39[12,1-46,15]	-0.0165713	0.0383247	0.665457	0.880158	0.00604026	0.0437381	0.890161	0.399114	0.879104
GFRA1.3314.74.2	6	15,7[13,51-94,56]	-0.0128622	0.0298882	0.666945	0.880325	-0.0362266	0.0298681	0.225173	0.157998	0.0928072
B3GNT2.7980.72.3	18	18,02[11,23-45,36]	0.00724587	0.0172602	0.67463	0.887024	0.00064737	0.0233571	0.977889	0.928301	0.0618432
CD59.11514.196.3	9	20,54[12,17-179,76]	-0.00718975	0.0171619	0.675262	0.887024	-0.00679102	0.021128	0.74789	0.454385	0.913273
HAMP.3504.58.2	3	12,27[11,79-13,51]	0.0226736	0.0539806	0.674462	0.887024	0.0415968	0.0774362	0.591146	0.159044	0.357052
ENTPD1.7999.23.3	4	16,84[11,54-67,15]	0.0242784	0.0585006	0.678133	0.889373	0.000693533	0.0362582	0.984739	0.0102432	0.0176962
LAG3.9950.229.3	4	13,42[11,12-14,52]	-0.0179367	0.043403	0.679417	0.889635	-0.017817	0.0514046	0.728889	0.924591	0.897666
CROT.13929.27.3	4	14,28[13,51-40,74]	-0.0141425	0.0344279	0.68123	0.890388	-0.0213777	0.0404128	0.596817	0.926272	0.872934
STX10.12842.43.3	3	12,05[11,33-15,39]	0.0222655	0.0543703	0.682161	0.890388	-0.00298822	0.0682355	0.96507	0.67862	0.9574
PTPRU.8337.65.3	4	17,49[12,01-32,73]	-0.0152041	0.0376524	0.686358	0.894444	-0.0172352	0.0447028	0.69983	0.988362	0.992877
SPARCL1.13707.27.3	4	13,13[11,98-31,25]	-0.0154429	0.038431	0.687806	0.894911	-0.0210742	0.0460148	0.646962	0.96227	0.868381
LYZ.4920.10.1	29	18,58[10,85-399,16]	0.00438617	0.0109737	0.689378	0.895537	-0.0012924	0.015438	0.933283	0.23596	0.271437
BCAR3.12634.79.3	3	12,02[10,83-12,14]	0.0211533	0.0537395	0.693857	0.897243	-0.0176924	0.0728415	0.808091	0.41461	0.0363586
COL20A1.8804.39.3	4	15,78[11,02-18,18]	-0.0256844	0.0651786	0.693536	0.897243	-0.0436592	0.0630863	0.488902	0.0842272	0.21423
PDCD1LG2.3004.67.2	14	24,63[14,52-224,31]	0.0065895	0.016747	0.69397	0.897243	0.0256155	0.0180992	0.156987	0.051289	0.0471302
SIRPB1.6247.9.3	58	27,06[11,23-972,45]	0.00201433	0.00514385	0.695353	0.897618	0.010609	0.0074049	0.151944	0.317387	0.337149
IL17RD.3376.49.2	20	22,59[14,08-331,27]	0.00714871	0.0184556	0.698499	0.898852	0.0160058	0.0162071	0.323357	6.62235e-05	0.334313
KIRREL3.4557.61.2	3	11,96[11,55-13,04]	-0.0183623	0.0472959	0.697837	0.898852	-0.0320887	0.0705071	0.649028	0.598398	0.0030388
F10.3077.66.2	14	16,97[11,37-92,75]	0.00915087	0.023943	0.702318	0.900395	-0.00616807	0.0275286	0.82271	0.0278803	0.0226136
MAPK13.5006.71.1	7	14,15[10,86-91,04]	0.024182	0.063302	0.702453	0.900395	0.0886642	0.0488034	0.0692535	8.12965e-05	3.20427e-05
SVEP1.11109.56.3	26	20,5[11,25-222,51]	-0.00467705	0.0122664	0.702988	0.900395	0.011011	0.0152381	0.469929	0.0753926	0.184222
CHI3L2.9383.24.3	6	12,83[11,1-25,97]	0.0248652	0.0663792	0.707963	0.900871	0.0786938	0.050624	0.120071	0.00227651	0.951425
GRN.4992.49.1	6	12,85[10,97-96,68]	0.00918045	0.0247733	0.710952	0.900871	0.0148526	0.0290262	0.608864	0.869969	0.00128743
LGALS2.3033.57.1	3	14,62[11,64-112,74]	-0.0101632	0.0272388	0.709063	0.900871	-0.0197329	0.0287659	0.492725	0.385254	0.296808
LRPAP1.3640.14.3	5	24,71[11,08-98,29]	0.00938426	0.0248971	0.706232	0.900871	0.00896301	0.028612	0.754083	0.955151	0.00596359
MYBPC1.7648.9.3	3	14,15[11,3-33,87]	0.0153183	0.0414545	0.71174	0.900871	0.0171461	0.0467687	0.713906	0.917653	0.240871
NRP2.6590.54.3	12	15,56[10,92-59,71]	-0.0116868	0.0313357	0.709183	0.900871	-0.00500613	0.0327668	0.878571	0.00989964	0.787519
SEMA5A.13132.14.3	28	18,0[11,57-1754,62]	-0.00267288	0.00724386	0.712138	0.900871	0.00249369	0.00951724	0.793307	0.865392	0.76542
SPINT2.2843.13.2	39	28,63[11,01-1905,11]	0.00247135	0.00664363	0.709902	0.900871	-0.000370803	0.00848576	0.965146	0.184811	0.863241
SCUBE1.8989.40.3	10	17,23[12,02-27,54]	-0.00921479	0.0251658	0.714244	0.901623	-0.0217482	0.0342662	0.525634	0.349757	0.395565
WFIKKN2.13408.23.3	28	20,86[11,15-753,48]	-0.00325672	0.00891656	0.714929	0.901623	-0.00504256	0.0120035	0.674418	0.995416	0.997331
ACBD7.13563.259.3	5	13,9[12,38-15,62]	-0.0133222	0.037839	0.724782	0.902953	-0.0124587	0.0465957	0.789177	0.827695	0.106277
ANGPT2.13660.76.3	4	12,04[10,97-15,74]	-0.0173952	0.0486045	0.720423	0.902953	-0.0351234	0.0600412	0.558556	0.833422	0.711091
COL18A1.2201.17.6	14	15,12[11,41-81,9]	0.00868831	0.0241448	0.718966	0.902953	0.034871	0.02718	0.199505	0.0601068	0.117367
CTSS.3181.50.2	7	32,1[12,08-421,77]	-0.00480909	0.013575	0.723144	0.902953	0.0050549	0.0154863	0.744113	0.460644	0.645107
EGFR.2677.1.1	3	18,0[11,09-23,43]	0.0157183	0.0441831	0.722025	0.902953	0.0235737	0.0518094	0.649103	0.781061	0.845723
EPHB2.5077.28.3	9	15,87[11,26-101,28]	0.00919081	0.0257723	0.72138	0.902953	0.00300162	0.0274653	0.912974	0.123181	0.133144
IGFBP6.14088.38.3	3	13,44[12,33-19,84]	0.0167034	0.0472268	0.723576	0.902953	0.0446011	0.0577969	0.440299	0.269525	0.00307948
POFUT1.5634.39.3	8	22,26[13,55-257,03]	0.0107336	0.0304225	0.724226	0.902953	0.00937512	0.0215317	0.663265	0.00418585	0.903098
ENDOU.5656.53.3	6	17,66[14,14-43,04]	-0.00982343	0.0286476	0.731669	0.903639	-0.00348852	0.0364571	0.923768	0.626886	0.244603
FSTL3.3438.10.2	6	14,58[11,04-27,12]	-0.0119851	0.0348339	0.730799	0.903639	-0.0309709	0.0435596	0.477085	0.810384	0.627157
KLK12.3199.54.2	5	18,13[12,99-149,81]	0.00879783	0.025393	0.728992	0.903639	-0.00506369	0.0289168	0.860991	0.3732	0.918743
PYY.3727.35.1	3	16,41[12,87-24,27]	0.0141129	0.0411384	0.731554	0.903639	0.0260241	0.0481049	0.588517	0.794855	0.507641
RNASE6.5646.20.3	29	28,06[10,97-1767,97]	-0.00248462	0.0072533	0.731936	0.903639	-0.000642846	0.00856206	0.94015	0.151367	0.481441
UNC5B.7776.20.3	4	15,1[11,77-20,86]	0.0149555	0.0432727	0.729636	0.903639	0.0538955	0.0564209	0.339456	0.427007	0.12668
CLEC11A.2966.65.2	11	14,85[10,89-215,27]	0.00790104	0.0234363	0.73602	0.907316	0.04234	0.0230292	0.0659842	0.0793348	0.256281
CRTAM.7968.15.3	7	16,77[11,11-28,04]	0.00930333	0.0280806	0.740412	0.909267	-0.00144938	0.0382827	0.969799	0.452381	0.607254
ICAM5.8245.27.3	33	28,59[11,08-1194,8]	-0.00224371	0.00678622	0.740925	0.909267	0.0027433	0.0091035	0.763151	0.17652	0.422547
IL1RL1.4234.8.2	42	30,87[12,01-1722,86]	0.00182738	0.00549323	0.73939	0.909267	0.000374841	0.00818634	0.963479	0.647812	0.147304
GNMT.14006.36.3	15	20,78[12,08-243,77]	0.0051742	0.0157388	0.742341	0.909645	0.00415004	0.0190515	0.82756	0.257031	0.206888
TNR.11302.237.3	3	13,63[12,32-53,36]	-0.011539	0.0354516	0.744814	0.911315	-0.00763186	0.0386377	0.843418	0.949895	0.954669
FAM20B.7198.197.3	4	16,02[11,5-35,95]	-0.0227793	0.0711288	0.748776	0.91344	-0.0803667	0.0621567	0.196022	0.0466406	0.897138
MGAT4B.7141.21.3	6	21,21[14,48-126,59]	0.00794078	0.0247384	0.748218	0.91344	-0.00527128	0.0311793	0.865747	0.42252	0.603093
WFDC2.11388.75.3	3	16,08[11,68-20,91]	-0.0150386	0.0473254	0.750659	0.914379	-0.0203479	0.0576224	0.723995	0.411364	0.648125
ACAN.3280.49.2	3	14,54[12,93-19,31]	0.0151728	0.0494522	0.758982	0.919112	-0.000916093	0.0597597	0.987769	0.860842	0.240293
CPM.7768.10.3	6	17,9[11,7-46,71]	0.00877041	0.0285901	0.759023	0.919112	-7.48231e-05	0.0349013	0.998289	0.933457	0.420352
CTSZ.4971.1.1	9	12,73[11,27-254,61]	0.00630573	0.0203648	0.756836	0.919112	0.0127534	0.021874	0.559866	0.322733	0.979574
SELL.4831.4.2	28	23,38[11,67-391,62]	-0.00311861	0.0100501	0.756328	0.919112	0.00302674	0.0141129	0.830183	0.237917	0.871752
POSTN.6645.53.3	10	17,21[12,0-43,09]	-0.0064161	0.0210418	0.760426	0.919454	-0.00403699	0.0281902	0.886128	0.522112	0.651624
APOM.14125.5.3	5	14,33[13,23-41,92]	-0.0120545	0.0404051	0.765443	0.92416	-0.0085284	0.0441728	0.846905	0.262193	0.163302
IGF1R.4232.19.2	5	12,62[11,72-15,18]	0.0136157	0.0460958	0.767705	0.92553	-5.61809e-05	0.0582068	0.99923	0.271183	0.186993
CD177.13116.25.3	47	35,14[11,55-524,97]	0.00172079	0.00597716	0.773428	0.925633	5.80468e-05	0.00858437	0.994605	0.997158	0.757623
HK2.13130.150.3	3	13,08[11,02-15,02]	-0.0158401	0.0544231	0.771009	0.925633	-0.00127241	0.0945609	0.989264	0.131611	0.27208
KLRK1.3056.11.1	3	11,65[11,04-54,12]	0.011274	0.0388614	0.771733	0.925633	0.014915	0.0759111	0.844234	0.892623	0.633741
LCN2.2836.68.2	3	11,09[10,98-19,94]	0.0162358	0.0559565	0.771701	0.925633	0.03066	0.113145	0.786407	0.361415	0.742149
PTGDS.10514.5.3	5	12,76[11,19-64,72]	0.00899569	0.0310895	0.772315	0.925633	-0.000287248	0.035453	0.993535	0.870288	0.996227
CHGA.8476.11.3	5	13,06[11,06-27,35]	0.0197647	0.0719091	0.783427	0.92947	-0.0186553	0.0551554	0.735189	0.0156519	0.246902
DKK3.3607.71.6	11	17,65[11,2-156,39]	0.00496921	0.0180237	0.782775	0.92947	0.00379343	0.0230054	0.869028	0.392922	0.54724
MMP9.2579.17.5	7	16,58[11,32-113,09]	0.00819899	0.0296139	0.781885	0.92947	0.039164	0.0273632	0.152354	0.0966925	0.358296
NCAM1.4498.62.2	14	15,09[10,96-68,64]	-0.00503456	0.0181104	0.781018	0.92947	-0.0163234	0.0243036	0.501809	0.389052	0.58602
PATE4.8065.245.3	22	20,81[11,23-338,31]	0.00317744	0.011397	0.780401	0.92947	-0.0103947	0.0160586	0.517439	0.602412	0.312334
SOD3.8463.2.3	7	21,95[11,91-55,74]	-0.00827912	0.0293784	0.77809	0.92947	-0.00165201	0.0368614	0.964253	0.340346	0.0165026
MAN1A2.9077.10.3	16	16,54[11,06-79,69]	-0.00442396	0.0162522	0.785463	0.930542	-0.0230159	0.0226337	0.309207	0.369451	0.385385
GRP.8400.74.3	3	13,55[11,66-16,99]	-0.0137326	0.0515814	0.790061	0.931858	-0.0186008	0.0709924	0.793313	0.207573	0.860479
IL9.5834.18.3	3	11,23[10,84-12,21]	0.0139852	0.0521249	0.788467	0.931858	0.0249498	0.0683589	0.715125	0.613079	0.33785
SERPINF1.9211.19.3	15	19,55[10,87-314,18]	0.00591632	0.0222394	0.790217	0.931858	-0.00843361	0.0176799	0.63335	0.00047097	0.00197081
SMOC1.13118.5.3	19	16,38[10,96-131,76]	-0.00360131	0.0135968	0.791114	0.931858	0.00987775	0.0180838	0.584915	0.975859	0.982106
ALCAM.5451.1.3	8	14,8[12,26-66,94]	0.00647135	0.0245867	0.792392	0.932026	-0.00601052	0.0317638	0.849916	0.691623	0.585515
PDIA5.5593.11.3	25	18,61[11,6-496,87]	0.00320584	0.0124869	0.797382	0.936553	0.0132392	0.0143679	0.35682	0.0993364	0.100783
RPS27A.4474.19.2	3	11,54[10,84-12,54]	0.0140535	0.0552306	0.799147	0.937285	0.0227771	0.073031	0.755129	0.871458	0.793968
ANGPTL1.11142.11.3	21	24,13[10,86-303,78]	-0.00254531	0.0101758	0.802484	0.938517	0.00175398	0.0140561	0.900694	0.883531	0.412432
B4GALT6.10832.24.3	20	22,98[12,26-341,96]	0.00282039	0.011237	0.80182	0.938517	-0.0105782	0.0162976	0.516296	0.443402	0.92565
FAM3D.13102.1.3	5	12,86[12,06-135,64]	-0.00581042	0.0236162	0.805655	0.939291	-0.0147286	0.0261878	0.573829	0.442262	0.168971
LCT.9017.58.3	29	54,06[16,22-1011,19]	0.00184988	0.00755535	0.806578	0.939291	-0.00608061	0.0112548	0.589013	0.729764	0.293356
S100A6.13090.17.3	4	14,37[11,62-38,73]	-0.0107565	0.0434699	0.804562	0.939291	-0.0220776	0.0498882	0.658097	0.312826	0.71523
CCL14.2900.53.3	14	34,57[14,92-469,56]	-0.00332237	0.0138871	0.810918	0.941674	-0.00988833	0.0148546	0.505618	0.106326	1.16904e-06
QPCTL.8866.53.3	11	17,28[12,62-122,78]	0.0108196	0.0449991	0.809989	0.941674	-0.0480308	0.0316041	0.128571	1.57644e-06	0.109992
ISLR2.13124.20.3	9	14,57[11,17-57,55]	0.0057683	0.0243272	0.812569	0.942259	0.00330241	0.0308355	0.914712	0.35904	0.361608
AK1.5012.67.1	3	14,92[12,28-19,1]	-0.0112749	0.0487725	0.81718	0.94242	-0.0342064	0.0605559	0.57216	0.738307	0.498783
CCL26.9168.31.3	4	13,38[12,32-14,47]	0.0113127	0.0487289	0.816417	0.94242	0.00214452	0.0627092	0.972719	0.520716	0.754107
KIF16B.11672.17.3	3	13,26[11,66-13,53]	-0.0117143	0.0510335	0.818447	0.94242	-0.0625168	0.0708349	0.377468	0.27031	0.923548
PNP.10039.32.3	6	13,28[11,05-29,16]	-0.007835	0.0339231	0.817343	0.94242	-0.0141368	0.0420446	0.736694	0.891567	0.442383
RMDN1.7096.30.3	12	13,58[10,85-169,86]	0.0040851	0.0177253	0.817729	0.94242	0.00896142	0.0228642	0.695101	0.418083	0.515887
CDH5.2819.23.2	6	11,76[11,05-40,64]	-0.0080686	0.0368553	0.826707	0.942676	-0.00933599	0.0425023	0.826137	0.308757	0.178997
EVL.11656.110.3	8	13,61[11,1-23,83]	0.0125042	0.0569043	0.826074	0.942676	-0.00877368	0.0497619	0.860048	0.00402968	0.0242024
FLRT2.13122.19.3	9	19,3[11,65-72,68]	0.00539323	0.023775	0.820545	0.942676	-0.0326031	0.0289471	0.260038	0.243953	0.5659
HDHD2.13472.35.3	5	19,35[11,29-166,57]	-0.00536137	0.0243926	0.826031	0.942676	-1.31642e-05	0.0216535	0.999515	0.202636	0.554279
POR.2731.29.2	3	17,06[14,92-19,93]	-0.0110516	0.0498702	0.82462	0.942676	-0.000410327	0.0608531	0.99462	0.731895	0.165687
SPINK5.8028.22.3	7	14,56[11,61-28,84]	0.00661964	0.0297208	0.823748	0.942676	0.0244235	0.0383534	0.524254	0.610396	0.00503875
ST8SIA6.6930.95.3	4	16,83[11,15-26,46]	0.0144633	0.0647404	0.823221	0.942676	0.0361765	0.0537943	0.501267	0.0533947	0.211039
ALOX15B.12422.143.3	7	21,01[13,78-50,77]	-0.0065236	0.0304452	0.830334	0.94396	0.0128416	0.0348906	0.712834	0.177766	0.612972
GAS1.5463.22.3	6	15,87[11,15-24,68]	-0.00732317	0.0340553	0.829738	0.94396	0.0201716	0.0433095	0.641391	0.704159	0.126781
STMN3.8019.73.3	3	14,56[11,31-15,12]	-0.0118274	0.0555129	0.831282	0.94396	0.00572267	0.0790107	0.942261	0.160907	0.32607
AKR1B1.9854.36.3	7	12,6[11,38-61,38]	-0.00601495	0.0286167	0.833519	0.945192	0.005301	0.0358674	0.882505	0.843812	0.75972
FCRL6.6617.12.3	13	16,19[11,48-415,4]	-0.00400139	0.0196924	0.838982	0.945556	-0.00824937	0.0151902	0.58708	0.00282911	0.370296
IGDCC4.9793.145.3	15	15,91[10,93-78,99]	-0.00339529	0.0163997	0.835983	0.945556	0.0211983	0.0235006	0.367041	0.435436	0.00635883
IL16.2774.10.3	9	14,44[11,7-262,52]	-0.00438452	0.0218207	0.84075	0.945556	-0.0103287	0.0193386	0.593273	0.0864793	0.438274
OSMR.10892.8.3	6	25,25[12,32-51,18]	-0.00479473	0.0238456	0.840641	0.945556	0.00350191	0.0297496	0.906295	0.860709	0.0722266
RNASE2.8394.56.3	6	15,5[10,94-94,03]	-0.00700579	0.0347883	0.840399	0.945556	-0.00451747	0.030707	0.883041	0.0987815	0.751962
SRSF7.12987.12.3	4	13,07[11,5-19,38]	-0.008465	0.0419434	0.840058	0.945556	-0.0275946	0.0509201	0.587874	0.513133	0.0577191
CRELD1.7628.40.3	52	32,66[11,37-2546,26]	0.000996528	0.00500453	0.842165	0.945851	0.0023135	0.00760102	0.760848	0.59253	0.56006
LPO.4801.13.3	5	17,81[13,24-74,83]	-0.00512838	0.0259576	0.843384	0.945926	-0.0147976	0.0304842	0.627379	0.549107	0.975416
CADM4.8619.12.3	3	11,33[11,33-15,37]	-0.00989774	0.0529272	0.851655	0.946156	0.0331989	0.0691731	0.63127	0.498924	0.640369
CD84.3642.4.1	3	12,21[11,05-15,96]	-0.010347	0.0550823	0.850998	0.946156	-0.0173327	0.067812	0.79826	0.642588	0.01616
NPW.9986.14.3	10	16,37[11,18-219,41]	-0.00330829	0.0171999	0.847473	0.946156	0.00276752	0.0206731	0.893505	0.733687	0.279519
SERPINA12.6551.94.3	14	14,25[10,92-118,85]	0.00347558	0.0182226	0.848738	0.946156	-0.00224909	0.0209471	0.914495	0.130733	0.724344
STAT6.10372.18.3	3	12,08[10,88-15,39]	0.0109809	0.0584959	0.851096	0.946156	-0.0285531	0.0904827	0.752333	0.460916	0.838368
SVEP1.11178.21.3	22	16,92[11,56-285,14]	-0.00265639	0.013879	0.848215	0.946156	0.00329702	0.0151355	0.827559	0.00941928	0.245105
XRCC1.12535.2.3	3	12,22[12,2-12,28]	-0.0124031	0.0662951	0.851591	0.946156	-0.033868	0.0856347	0.692479	0.470452	0.23935
CLN5.8874.53.3	3	29,21[12,94-29,64]	-0.00698327	0.0383003	0.855324	0.947667	-0.0135827	0.0432001	0.753206	0.923934	0.461816
SELE.3470.1.2	4	12,55[11,19-17,83]	-0.00840644	0.0460549	0.855166	0.947667	0.000217474	0.0576972	0.996993	0.627693	0.940353
WFIKKN2.3235.50.2	22	21,02[11,04-616,32]	-0.00175896	0.00980267	0.857595	0.948902	-0.00552683	0.0129244	0.668923	0.726656	0.765305
PPIE.5238.26.3	9	21,0[15,19-234,95]	0.00319483	0.0181485	0.860264	0.950574	0.00661832	0.0196535	0.736305	0.315648	0.232023
CAPN2.14684.17.3	5	21,04[11,49-38,15]	-0.00741253	0.0448835	0.868826	0.953302	0.00641747	0.0429585	0.881248	0.0615201	0.237201
CRP.4337.49.2	7	17,47[12,9-47,53]	0.00410481	0.025187	0.870539	0.953302	0.0042627	0.0325231	0.895722	0.496774	0.299062
GHR.2948.58.2	7	18,35[11,12-39,86]	-0.00436853	0.0266684	0.869881	0.953302	0.0160158	0.035231	0.649401	0.502978	0.499848
NISCH.12738.43.3	3	13,81[10,93-31,21]	0.00848472	0.0521928	0.870861	0.953302	-0.00494409	0.0601857	0.93453	0.85783	0.227163
NPTX1.9256.78.3	9	22,59[12,49-151,93]	-0.00324003	0.0197941	0.869978	0.953302	-0.00819758	0.023023	0.721795	0.261825	0.0443462
PLAU.4158.54.2	7	16,99[11,41-83,8]	0.00592465	0.0362887	0.87031	0.953302	-0.0450339	0.033466	0.178411	0.0500928	0.55942
SIGLEC9.3007.7.2	40	28,58[10,91-1561,77]	-0.00101892	0.00599377	0.865013	0.953302	0.00300504	0.00768031	0.695601	0.088084	0.582087
APCS.2474.54.5	9	22,92[11,11-104,16]	-0.00285615	0.0186197	0.878088	0.957384	-0.0171839	0.0233526	0.461826	0.740865	0.497015
FCGR3B.3311.27.1	19	14,74[10,9-300,77]	-0.00292498	0.0189382	0.877256	0.957384	-0.0106223	0.018701	0.570029	0.00503462	0.0117409
UST.8364.74.3	3	13,5[11,06-20,99]	-0.00739862	0.0477698	0.876915	0.957384	0.0101856	0.0559621	0.855576	0.715761	0.897968
SIRPG.9241.40.3	9	14,84[10,88-101,38]	-0.00317493	0.0211321	0.880574	0.958821	-0.0135278	0.027713	0.62545	0.473075	0.690198
FAH.11424.4.3	14	18,47[11,14-549,53]	0.00232536	0.0158364	0.883261	0.959203	0.00807893	0.013938	0.562161	0.0275599	0.759508
PGF.3078.1.2	3	12,1[11,88-18,03]	0.00748618	0.0504994	0.882151	0.959203	-0.00744615	0.0668637	0.911328	0.379663	0.02189
NADK.13624.17.3	3	12,64[10,98-13,69]	-0.00741668	0.0544677	0.89169	0.967077	0.0113172	0.0735187	0.87766	0.313373	0.235129
CPB1.6356.3.3	8	13,0[10,88-76,52]	0.00452284	0.0342402	0.894912	0.969291	-0.0105325	0.0330438	0.749921	0.100648	0.0838501
FAS.5392.73.2	18	20,37[11,86-145,09]	-0.00176808	0.0138531	0.898441	0.971832	-0.0229792	0.0199334	0.248994	0.418694	0.932778
ARL3.12571.14.3	6	16,36[12,54-35,02]	-0.00522195	0.042014	0.901085	0.973409	-0.00136182	0.0419794	0.974121	0.0781154	0.0688207
PLD3.10948.14.3	3	12,22[11,44-18,71]	-0.00560286	0.0500221	0.910817	0.98119	0.0058442	0.0590656	0.921183	0.926088	0.0743693
SPATA9.7809.22.3	3	11,53[11,21-15,35]	-0.00584673	0.0528278	0.911874	0.98119	-0.0141969	0.0643374	0.825355	0.910399	0.709035
VIT.6234.74.3	24	19,48[10,9-172,86]	0.00155849	0.0137863	0.909994	0.98119	-0.00954555	0.0157533	0.544555	0.0678833	0.664808
CCL25.2705.5.2	21	29,75[12,91-515,54]	-0.000881567	0.00926235	0.924174	0.981544	0.00141999	0.0130278	0.913205	0.441942	0.781317
CD209.3029.52.2	10	37,3[14,09-183,2]	-0.00179387	0.0178768	0.920069	0.981544	-0.0149602	0.0222031	0.500447	0.268205	0.878947
CLIC5.12475.48.3	4	14,89[11,46-115,12]	0.00486321	0.048545	0.920202	0.981544	-0.00807604	0.0366039	0.825378	0.0804872	0.50233
DUSP13.6525.17.3	10	19,24[11,14-146,93]	-0.00189279	0.0178598	0.915598	0.981544	0.00529207	0.0227308	0.815905	0.888081	0.396717
EMILIN3.8773.172.3	11	16,59[11,53-98,41]	0.00190211	0.0183635	0.917502	0.981544	0.00463481	0.0241247	0.847649	0.573776	0.224981
HTATIP2.10630.5.3	8	12,44[11,17-33,78]	0.00280152	0.0286945	0.922224	0.981544	0.000771532	0.0369951	0.983361	0.781048	0.219063
LRRN1.11586.2.3	9	18,84[10,95-94,54]	-0.00255477	0.0248787	0.91821	0.981544	0.0189541	0.0293831	0.518883	0.270601	0.686947
NID1.3213.65.2	4	17,84[10,9-38,37]	0.00308888	0.0334028	0.926322	0.981544	0.011201	0.0394017	0.776197	0.878151	0.678176
PSMD7.3898.5.2	3	11,31[11,01-12,77]	-0.00592062	0.060481	0.922018	0.981544	0.00718092	0.0959234	0.940325	0.729644	0.386929
REG4.11102.22.3	11	14,63[11,25-53,34]	0.00211445	0.0224047	0.924811	0.981544	0.0271936	0.0293399	0.354007	0.715214	0.669072
RGMA.5483.1.3	9	17,77[10,89-67,44]	-0.00248303	0.0230347	0.914158	0.981544	0.0119714	0.0299987	0.689847	0.789357	0.712554
TAPBP.12378.71.3	31	19,27[10,89-423,1]	-0.00112708	0.0122259	0.926549	0.981544	0.00214803	0.0151532	0.887274	0.0246031	0.0243145
GPNMB.8606.39.3	11	13,69[11,0-123,11]	0.00179351	0.020151	0.929079	0.981944	-0.00938129	0.0248969	0.706318	0.272948	0.480475
HLA.DMA.10639.1.3	4	15,08[11,9-17,5]	0.00471385	0.0531423	0.929318	0.981944	0.0443726	0.0689874	0.520096	0.72675	0.817675
HBZ.6919.3.3	42	38,05[11,58-1618,6]	-0.000539717	0.00619049	0.930525	0.981954	0.000214205	0.00885444	0.9807	0.282128	0.30535
CD300C.5066.134.3	8	15,29[10,97-113,52]	-0.00177417	0.0229195	0.938299	0.983199	0.000484975	0.02763	0.985996	0.893206	0.00527119
CHST1.7803.4.3	4	12,9[11,49-29,15]	-0.00410976	0.0534665	0.93873	0.983199	-0.0319553	0.0551302	0.562162	0.132548	0.941936
CSGALNACT2.10772.21.3	3	19,18[13,88-49,76]	0.00258401	0.035062	0.941251	0.983199	0.0145045	0.0391475	0.711003	0.470775	0.825586
CXCL16.2436.49.4	12	15,41[11,02-63,83]	0.00165259	0.0214179	0.938497	0.983199	-0.0240401	0.0289379	0.406116	0.303254	0.272197
JAG1.5092.51.3	5	15,09[14,01-19,63]	0.0055706	0.0685153	0.9352	0.983199	0.00116469	0.0547442	0.983026	0.00544286	0.668017
NOTUM.8252.2.3	4	12,6[11,79-19,01]	-0.00348551	0.0433532	0.935921	0.983199	0.0180313	0.0550136	0.743093	0.772548	0.227389
POMGNT2.6359.50.3	10	15,1[11,14-114,82]	0.0014709	0.0208206	0.943679	0.983199	0.0238696	0.0265908	0.369364	0.895904	0.574463
TLR4.LY96.3647.49.4	17	16,78[11,5-313,96]	0.00105726	0.0139929	0.939772	0.983199	-0.00590255	0.0166272	0.722595	0.232201	0.502017
TMEM190.10442.1.3	61	25,82[11,2-1998,09]	-0.000377033	0.00527517	0.943021	0.983199	0.00133667	0.00820994	0.870667	0.586534	0.571212
TXNDC5.11212.7.3	5	18,46[12,93-71,62]	0.0021316	0.0292608	0.941927	0.983199	0.0120296	0.0375244	0.748529	0.584656	0.844374
CBLN1.9313.27.3	35	18,9[10,88-1091,83]	0.000387569	0.00756182	0.959124	0.984301	-0.00771918	0.0100213	0.441136	0.319422	0.83429
CHI3L1.11104.13.3	48	24,81[11,59-3097,35]	0.000305708	0.00531363	0.954121	0.984301	-0.000390652	0.00714988	0.956427	0.358074	0.74684
COL15A1.8974.172.3	12	16,53[10,99-81,47]	-0.00125552	0.0226452	0.955786	0.984301	0.0260759	0.0273553	0.340474	0.197436	0.134446
FCN2.3313.21.2	27	17,98[10,97-323,18]	0.000628854	0.0100267	0.949991	0.984301	0.00912363	0.014243	0.521803	0.768326	0.494522
FSTL5.7099.33.3	5	12,34[11,07-16,92]	0.00242459	0.0415036	0.953415	0.984301	0.00608827	0.0543078	0.910739	0.600757	0.592879
MYOM2.13534.20.3	4	13,17[11,63-19,26]	-0.00343842	0.0578072	0.952569	0.984301	-0.0228161	0.0735878	0.756521	0.625224	0.518462
PTS.12014.19.3	4	13,27[11,49-15,86]	0.00262715	0.0445733	0.953	0.984301	-0.0172206	0.0554328	0.756061	0.64749	0.321511
SCARA5.10419.1.3	11	17,69[11,64-87,64]	-0.00102911	0.0195982	0.958122	0.984301	0.00444602	0.0259231	0.863824	0.8639	0.152045
SEMA3C.6448.36.3	6	18,7[11,87-49,91]	0.00192443	0.0285112	0.946186	0.984301	-0.002035	0.0351515	0.953834	0.917144	0.96066
SGTA.3868.8.1	3	11,77[10,95-15,46]	-0.0029152	0.0567769	0.959051	0.984301	0.00987748	0.088709	0.911341	0.18039	0.867989
TWSG1.9234.8.3	3	11,3[10,96-12,08]	-0.00315672	0.0614151	0.959007	0.984301	0.0281039	0.0921491	0.760379	0.118887	0.072959
TXNRD1.13967.14.3	3	13,16[12,43-25,65]	0.00270376	0.0439334	0.950927	0.984301	0.0274985	0.0540418	0.610866	0.293913	0.287965
NT5C.12560.9.3	4	24,9[14,89-109,65]	-0.00120946	0.0283682	0.965993	0.990113	-0.0159235	0.0330394	0.629838	0.422059	0.408553
A4GALT.8759.29.3	3	13,99[10,98-15,75]	-0.000972647	0.0488155	0.984103	0.993279	-0.00768139	0.0636862	0.903998	0.480703	0.686032
CD274.5060.62.3	3	14,27[11,07-38,77]	0.00128846	0.0429157	0.976049	0.993279	-0.0155165	0.0474597	0.743713	0.395285	0.982369
DNAJC30.7866.11.3	9	15,69[11,25-133,36]	0.000747088	0.0208232	0.97138	0.993279	0.00666655	0.0249373	0.789213	0.726965	0.572424
IGLON5.6478.2.3	7	14,83[13,0-17,02]	-0.000949577	0.0527624	0.985641	0.993279	-0.00790999	0.0482572	0.869799	0.0267943	0.684556
MXRA8.10521.10.3	4	13,58[11,26-27,72]	-0.00177728	0.0616169	0.976989	0.993279	0.0341762	0.0679975	0.615238	0.224577	0.500159
OLFML3.8660.5.3	5	15,68[11,45-26,56]	0.0010892	0.0350071	0.975179	0.993279	-0.0354405	0.0459963	0.440999	0.416275	0.195068
PLCG1.4563.61.2	5	13,07[11,48-39,43]	0.000919946	0.0360456	0.979639	0.993279	-0.0278747	0.0438928	0.525387	0.419908	0.526699
POSTN.3457.57.1	3	12,66[11,66-27,64]	0.00100783	0.0482	0.983318	0.993279	0.0412797	0.0597582	0.489705	0.276488	0.114136
PRTN3.3514.49.2	17	24,22[11,64-484,32]	0.00028999	0.0128619	0.982012	0.993279	-0.00705866	0.0143577	0.622981	0.117925	0.111707
RPN1.10490.3.3	16	14,61[11,41-194,76]	-0.000489018	0.015889	0.975447	0.993279	-0.000146624	0.0212666	0.994499	0.694935	0.243967
SERPINA4.14105.5.3	31	19,96[10,94-291,16]	-0.000196472	0.0102513	0.984709	0.993279	0.00238677	0.0156904	0.879095	0.721537	0.352854
SFRP1.3221.54.1	6	21,59[11,96-55,66]	0.000879357	0.0256087	0.972607	0.993279	0.00369039	0.0310676	0.905445	0.986763	0.793229
TIRAP.9839.148.3	6	15,35[10,93-54,37]	0.000666905	0.0380609	0.98602	0.993279	-0.0283181	0.040594	0.485431	0.16096	0.0140152
TNF.5936.53.3	7	16,91[12,84-21,29]	0.000763073	0.0391488	0.984449	0.993279	0.00707372	0.0489804	0.885169	0.310175	0.423663
ASPH.6998.106.3	9	21,7[11,12-70,68]	0.000110778	0.0202104	0.995627	0.996841	-0.0211701	0.0270408	0.433689	0.623871	0.986288
COCH.7227.75.3	15	16,58[11,83-169,07]	-0.000155138	0.0153311	0.991926	0.996841	0.00115929	0.0209989	0.955973	0.990134	0.620397
FOXC2.14051.54.3	3	12,2[10,93-12,54]	-0.000287943	0.0493564	0.995345	0.996841	0.0294304	0.0772209	0.703114	0.0269569	0.64326
INSL5.10462.14.3	4	16,21[11,85-23,26]	-0.000288	0.0380575	0.993962	0.996841	-0.0123813	0.0456989	0.786444	0.622889	0.0269662
SERPINA4.3449.58.2	36	25,3[11,12-495,5]	5.46348e-05	0.00800109	0.994552	0.996841	0.00135134	0.0122551	0.912197	0.663331	0.605615
ICAM5.5124.62.3	27	27,23[10,87-688,01]	-2.34977e-05	0.00996218	0.998118	0.998118	0.00482651	0.0113908	0.671771	0.0102372	0.00724261

## Sheet: ST3
Supplementary Table 3. Mendelian randomization (IVW: inverse variance weighted; Weighted median; INTERVAL; P < 1E-05).
prot	nb_IVs	Median_F_statistics [range]	b_IVW	se_IVW	p_IVW	fdr_IVW	b_WeightedMed	se_WeightedMed	p_WeightedMed	p_Qtest	p_intercept
ABO.9253.52.3	41	79.12 [20.86, 8306.65]	0.0304972	0.00432775	1.82961e-12	2.2e-11	0.0343719	0.00674824	3.51582e-07	0.446127	0.405755
TDGF1.5810.25.3	38	67.44 [19.87, 1616.54]	-0.0192468	0.00479352	5.93997e-05	0.000320662	-0.0170059	0.00717238	0.017739	0.726672	0.758147
GLCE.7808.5.3	23	61.51 [19.92, 1116.31]	-0.029015	0.00735692	8.01655e-05	0.000320662	-0.0248831	0.010085	0.0136123	0.44804	0.470295
CCDC126.6388.21.3	7	29.22 [20.16, 124.88]	0.0710164	0.0189076	0.00017267	0.000518011	0.0644453	0.0239368	0.00709576	0.408259	0.427375
IL15RA.14054.17.3	19	41.93 [19.67, 411.39]	0.0314956	0.00861276	0.000255335	0.000612804	0.0329996	0.0120134	0.00601601	0.681338	0.671207
FCGR2A.3309.2.2	50	63.07 [19.7, 1570.6]	-0.0172384	0.00480021	0.000329179	0.000622368	-0.0149708	0.00687233	0.0293749	0.272797	0.622277
CDON.4541.49.2	10	26.5 [20.56, 385.97]	-0.044656	0.0125242	0.000363048	0.000622368	-0.0562786	0.0151829	0.000209964	0.774312	0.847658
FUT3.4548.4.2	22	45.62 [21.65, 1242.42]	-0.0234986	0.00687587	0.000631876	0.000947814	-0.0152703	0.00920792	0.0972382	0.760136	0.980522
ST3GAL6.6947.4.3	21	60.33 [25.73, 1734.19]	-0.0218509	0.00696732	0.00171153	0.00228204	-0.011775	0.00887458	0.184567	0.190642	0.225359
B3GAT3.6897.38.3	8	30.71 [22.7, 280.56]	0.0522637	0.0186766	0.00513635	0.00616362	0.0429319	0.0239269	0.0727664	0.81923	0.91854
ALDH3A1.11480.1.3	4	24.27 [20.26, 87.38]	-0.0649542	0.0259813	0.0124179	0.0135468	-0.0770129	0.0302298	0.0108473	0.848929	0.692996
FLT4.2358.19.2	4	27.92 [20.69, 81.95]	0.0656257	0.0285442	0.0214995	0.0214995	0.0767769	0.0313603	0.0143565	0.296934	0.544728

## Sheet: ST4
Supplementary Table 4. Mendelian randomization (Wald ratio; INTERVAL; P < 1E-05). Positions are in hg19
gene	most_significant_snp	b_pQTL	se_pQTL	b_GWAS	se_GWAS	p_pQTL	p_GWAS	b_wald	se_wald	p_wald
BAG3.10078.5.3	10:121429633	-0.1854	0.0299	0.0547	0.0096	5.62341e-10	1.111e-08	-0.295038	0.0517799	1.2128e-08
FSTL1.13112.179.3	3:120169248	-0.2113	0.0255	0.0107	0.0084	1.12202e-16	0.204	-0.0506389	0.0397539	0.202731
PTHLH.2962.50.2	12:28307717	0.1862	0.0276	0.0227	0.0087	1.44544e-11	0.00918	0.121912	0.046724	0.00907554
RGMB.3331.8.1	5:97768486	-0.2161	0.0245	0.0201	0.0079	1.23027e-18	0.01081	-0.0930125	0.0365571	0.0109496
APOA5.11318.20.3	11:116648917	0.2625	0.0363	-0.0405	0.0115	4.89779e-13	0.0004238	-0.154286	0.0438095	0.000428726

## Sheet: ST5
Supplementary Table 5. Reverse Mendelian randomization for the nineteen causal candidates (IVW: inverse variance weigthted; Weighted median)
Median F-statistic and range for selected IVs: 35.13 [30.04-83.1]
prot	nb_IVs	b_IVW	se_IVW	p_IVW	fdr_IVW	b_WeightedMed	se_WeightedMed	p_WeightedMed	p_Qtest	p_intercept
ALDH3A1.11480.1.3	11	-0.335601	0.145708	0.0212649	0.404032	-0.339054	0.189328	0.0733203	0.875393	0.834439
AMH.4923.79.1	11	-0.229882	0.191341	0.229586	0.594722	-0.347186	0.203056	0.0873014	0.0692466	0.069041
APOA5.11318.20.3	11	-0.213138	0.145672	0.143431	0.594722	-0.284085	0.187806	0.130369	0.813026	0.820715
FCGR2A.3309.2.2	11	0.25666	0.145706	0.0781547	0.558392	0.225643	0.191846	0.239528	0.813091	0.738122
PTHLH.2962.50.2	11	0.248556	0.145768	0.0881672	0.558392	0.216695	0.196163	0.269305	0.45004	0.372175
FLT4.2358.19.2	11	-0.83391	0.725545	0.250409	0.594722	-0.189588	0.193912	0.328222	7.68487e-48	2.89848e-48
TDGF1.5810.25.3	11	0.195188	0.154198	0.205575	0.594722	0.184882	0.199147	0.353215	0.341785	0.274923
FUT3.4548.4.2	11	-0.0549731	0.151583	0.71686	0.851271	-0.158964	0.200557	0.428006	0.372187	0.288707
ST3GAL6.6947.4.3	11	-0.14986	0.163355	0.358941	0.681988	-0.160948	0.207815	0.438649	0.24876	0.184243
RGMB.3331.8.1	11	0.0320529	0.227856	0.888129	0.988024	-0.163718	0.214711	0.445759	0.0064735	0.00495296
BAG3.10078.5.3	11	-0.140376	0.314371	0.655215	0.829939	0.123496	0.207629	0.551983	1.14691e-06	5.32588e-07
CDON.4541.49.2	11	-0.116473	0.161043	0.469533	0.743428	-0.11493	0.197926	0.561462	0.271513	0.247551
MIF.5356.2.3	11	0.178703	0.145766	0.220215	0.594722	0.089805	0.183435	0.624435	0.909121	0.900825
GLCE.7808.5.3	11	0.604615	0.780215	0.438379	0.743428	-0.0876055	0.204471	0.668324	3.87066e-56	3.38889e-56
FSTL1.13112.179.3	11	0.00218795	0.145768	0.988024	0.988024	0.0444746	0.186756	0.81177	0.910083	0.861901
ABO.9253.52.3	11	1.75065	1.6769	0.296495	0.625934	0.0419701	0.195245	0.829797	3.76044e-288	2.3777e-284
B3GAT3.6897.38.3	11	-0.0666514	0.145766	0.647493	0.829939	-0.0300741	0.188317	0.873118	0.743496	0.658625
CCDC126.6388.21.3	11	0.0922727	0.159379	0.562621	0.822292	0.0204815	0.202514	0.919442	0.287716	0.22383
IL15RA.14054.17.3	11	0.0109996	0.184888	0.952559	0.988024	-0.00397835	0.199235	0.984069	0.0971425	0.0711555

## Sheet: ST6
Supplementary Table 6. Mendelian randomization (IVW: inverse variance weigthted; Weighted median; deCODE; P < 1E-03)
prot	nb_IVs	Median_F_statistics [range]	b_IVW	se_IVW	p_IVW	fdr_IVW	b_WeightedMed	se_WeightedMed	p_WeightedMed	p_Qtest	p_intercept
ABO.9253.52	163	90.44 [12.50 - 29885.23]	0.0287328	0.00477479	1.77021e-09	3.18637e-08	0.045904	0.00705682	7.77356e-11	0.0116423	0.0195421
GLCE.7808.5	61	49.62 [10.91 - 3141.64]	-0.0404607	0.0102625	8.06132e-05	0.000496113	-0.0423193	0.0158861	0.00772344	0.856533	0.861775
IL15RA.14054.17	156	32.72 [11.22 - 3681.62]	0.0306246	0.0077878	8.41097e-05	0.000496113	0.0368096	0.0125326	0.0033129	0.533333	0.514081
FLT4.16035.8	27	24.50 [11.13 - 258.56]	0.132779	0.0343378	0.000110247	0.000496113	0.139055	0.0493104	0.0048025	0.641572	0.596128
TDGF1.5810.25	73	187.04 [15.96 - 24016.82]	-0.0189615	0.00525391	0.000307341	0.00110643	-0.0217232	0.00796081	0.00635723	0.411561	0.384578
RGMB.3331.8	29	20.22 [11.27 - 297.86]	-0.094858	0.0268789	0.000416992	0.00125098	-0.0894731	0.039308	0.0228335	0.406601	0.367532
FSTL1.13112.179	29	21.97 [11.25 - 315.22]	-0.0953441	0.0297881	0.00137073	0.00345006	-0.0773121	0.0436818	0.0767448	0.466563	0.418096
B3GAT3.6897.38	50	28.79 [11.15 - 1007.03]	0.0701889	0.0221535	0.00153336	0.00345006	0.0653084	0.036288	0.0719044	0.933345	0.918471
ST3GAL6.6947.4	61	62.27 [11.30214 - 6118.817]	-0.0287056	0.00975401	0.00325095	0.0065019	-0.0165665	0.012906	0.199273	0.00223469	0.00396232
ALDH3A1.11480.1	13	17.05 [11.83034 - 234.3189]	-0.131004	0.0450938	0.00367095	0.00660771	-0.147612	0.0591061	0.0125106	0.857924	0.800874
FUT3.4548.4	119	30.70 [11.02027 - 2352.549]	-0.0240484	0.00896463	0.00730549	0.0119544	-0.0262042	0.0137897	0.0573971	0.531805	0.516874
CCDC126.6388.21	51	41.36 [11.02 - 1069.54]	0.0426858	0.0167867	0.0109959	0.0164938	0.0798187	0.0240568	0.000906876	0.191032	0.28504
CDON.4541.49	73	28.82 [11.32 - 2841.94]	-0.0332787	0.0138971	0.0166359	0.0213891	-0.0664907	0.0198266	0.00079764	0.00265545	0.00259763
FCGR2A.3309.2	93	188.42 [12.31 - 96635.06]	-0.0114813	0.00478066	0.0163231	0.0213891	-0.0128783	0.00614171	0.0360065	0.213626	0.320573
IL15RA.3445.53	8	15.21 [11.83 - 44.63]	0.16501	0.0794429	0.0377937	0.0453525	0.168531	0.104359	0.106329	0.863841	0.880246
APOA5.15363.32	77	43.89 [12.00 - 2344.64]	0.0220538	0.0116748	0.0588903	0.0662516	0.013372	0.0154516	0.386811	0.00023259	0.000185978
PTHLH.2962.50	24	18.46 [10.86 - 188.39]	0.0728367	0.0396618	0.0662918	0.0701913	0.0887451	0.057364	0.121851	0.692108	0.712744
MIF.8221.19	10	13.46 [11.34 - 75.07]	0.138348	0.0821186	0.0920401	0.0920401	0.238469	0.100676	0.0178516	0.285176	0.217067

## Sheet: ST7
Supplementary Table 7. Mendelian randomization (IVW: inverse variance weigthted; Weighted median; deCODE; P < 1E-05)
prot	nb_IVs	Median_F_statistics [range]	b_IVW	se_IVW	p_IVW	fdr_IVW	b_WeightedMed	se_WeightedMed	p_WeightedMed	p_Qtest	p_intercept
ABO.9253.52	154	99.63[19.86-29885.23]	0.0281766	0.00470333	2.08846e-09	3.55038e-08	0.0458685	0.00696939	4.6598e-11	0.0288358	0.0588935
FLT4.16035.8	17	34.97[19.81-258.56]	0.157864	0.0370375	2.02356e-05	0.000172002	0.145373	0.0516912	0.00491836	0.966042	0.95203
GLCE.7808.5	48	97.79[19.64-3141.64]	-0.0414206	0.0103576	6.35935e-05	0.000360363	-0.0423917	0.015585	0.00652742	0.751644	0.741325
IL15RA.14054.17	108	54.64[19.67-3681.62]	0.0316044	0.00846864	0.000190014	0.000807559	0.0368097	0.0126209	0.00353894	0.169939	0.163106
TDGF1.5810.25	71	188.39[29.69-24016.82]	-0.0190588	0.00527538	0.000302925	0.00102994	-0.0217213	0.00798636	0.00653226	0.395421	0.370984
B3GAT3.6897.38	34	35.61[19.62-1007.03]	0.0798957	0.0233209	0.000612711	0.00173601	0.0661275	0.036543	0.070361	0.964075	0.968618
RGMB.3331.8	15	47.29[20.22-297.86]	-0.0908748	0.0284575	0.00140629	0.00299721	-0.0821486	0.0397038	0.0385427	0.440587	0.417706
FSTL1.13112.179	18	27.55[20.03-315.22]	-0.101272	0.0317218	0.00141045	0.00299721	-0.0829605	0.0447281	0.0636283	0.64947	0.581774
ALDH3A1.11480.1	6	42.2[25.58-234.32]	-0.157997	0.0504789	0.00174826	0.00330226	-0.160895	0.0588056	0.0062183	0.928957	0.862425
CDON.4541.49	51	43.13[20.23-2841.94]	-0.0420876	0.0137866	0.00226716	0.00385417	-0.0662205	0.0196145	0.000735209	0.387147	0.487308
ST3GAL6.6947.4	50	80.56[21.64-6118.82]	-0.0269707	0.00933384	0.00385784	0.00596211	-0.016424	0.0128013	0.199493	0.0210427	0.019789
FUT3.4548.4	83	49.98[19.95-2352.55]	-0.0258616	0.00916874	0.00479296	0.00679002	-0.0260728	0.0136262	0.0556923	0.75342	0.72783
FCGR2A.3309.2	89	207.34[23.39-96635.06]	-0.0113721	0.00478699	0.0175194	0.02291	-0.0128781	0.00621475	0.0382478	0.00310199	0.00294936
CCDC126.6388.21	41	53.96[20.35-1069.54]	0.0407723	0.0173989	0.0191096	0.0232046	0.0708152	0.024245	0.00349116	0.171391	0.398079
PTHLH.2962.50	10	29.89[19.87-188.39]	0.0974637	0.0467519	0.0370965	0.0401259	0.113564	0.0629125	0.0710565	0.568706	0.551464
IL15RA.3445.53	3	21.77[21.17-44.63]	0.217182	0.104546	0.0377655	0.0401259	0.219235	0.12298	0.0746373	0.554973	0.296242
APOA5.15363.32	63	58.97[19.56-2344.64]	0.0199956	0.0118717	0.0921224	0.0921224	0.0133248	0.015446	0.388319	0.000536473	0.000403821

## Sheet: ST8
Supplementary Table 8. Mendelian randomization (Wald ratio; deCODE; P < 1E-05). Positions are in hg38
gene	most_significant_snp	b_pQTL	se_pQTL	b_GWAS	se_GWAS	p_pQTL	p_GWAS	b_wald	se_wald	p_wald
MIF.8221.19	22:23954943	0.0683	0.007883	0.0175	-0.0083	4.551e-18	0.03448	0.256223	0.121523	0.0349935

## Sheet: ST9
Supplementary Table 9. Ligand-receptor pairs generated from causal blood candidate proteins (bold are blood causal candidate proteins)
Receptors	Ligands
AVCR1B ; AVCR2A ; AVCR1C ; SMAD3 ; ACVR2B ; GPC1	TDGF1
PTH2R ; PTH1R ; ADCYAP1R1 ; GPR84 ; RAMP3 ; RAMP2 ; ADRB2 ; VIPR1 ; ADRB3 ; GPR20 ; TSHR ;	PTHLH
NEO1 ; HJV ; BMPR2 ; BMPR1B	RGMB
FLT4	PDGFC ; VEGFC ; TNF ; VEGFD ; COL1A2 ; FN1 ; COL1A1
IL15RA	IL15
CDON	IHH ; SHH ; DHH ; NTN3
CD44 ; CXCR4 ; CXCR2 ; EGFR ; CD74	MIF
ACVR1 ; EGFR ; AMHR2	AMH
FCGR2A	SYK ; CXCL9

## Sheet: ST10
Supplementary Table 10. Gene Ontology (molecular function) for ligand-receptor pairs generated from blood causal candidate proteins
Term	P-value	Adjusted P-value	Odds Ratio	Genes
transmembrane receptor protein serine/threonine kinase activity (GO:0004675)	3.67657e-12	3.93393e-10	221.522	ACVR1;BMPR2;AMHR2;HJV;BMPR1B;ACVR2B
G protein-coupled receptor activity (GO:0004930)	1.08124e-10	5.78462e-09	19.894	VIPR1;ADCYAP1R1;ADRB3;CXCR2;GPR20;CXCR4;PTH2R;PTH1R;GPR84;ADRB2;TSHR
receptor ligand activity (GO:0048018)	4.59534e-09	1.639e-07	16.1386	CXCL9;SHH;IL15;VEGFC;VEGFD;MIF;AMH;TNF;TDGF1;PTHLH
G protein-coupled peptide receptor activity (GO:0008528)	6.12981e-08	1.63972e-06	34.8649	VIPR1;ADCYAP1R1;PTH2R;PTH1R;GPR84;TSHR
patched binding (GO:0005113)	5.42758e-07	1.1615e-05	311.641	SHH;DHH;IHH
activin-activated receptor activity (GO:0017002)	1.29795e-06	2.31468e-05	207.74	ACVR1;AMHR2;ACVR2B
transforming growth factor beta-activated receptor activity (GO:0005024)	3.38112e-06	5.16828e-05	138.472	ACVR1;BMPR2;BMPR1B
cytokine receptor binding (GO:0005126)	7.02467e-06	9.39549e-05	21.575	SMAD3;SYK;VEGFC;VEGFD;MIF
transmembrane receptor protein kinase activity (GO:0019199)	1.64562e-05	0.000195646	30.2325	ACVR1;FLT4;BMPR1B;EGFR
protein serine/threonine kinase activity (GO:0004674)	2.53149e-05	0.00027087	9.25843	ACVR1;BMPR2;AMHR2;SYK;BMPR1B;ACVR2B;EGFR
transforming growth factor beta receptor activity, type I (GO:0005025)	6.34385e-05	0.000522148	271.374	ACVR1;BMPR1B
C-X-C chemokine receptor activity (GO:0016494)	6.34385e-05	0.000522148	271.374	CXCR2;CXCR4
calcitonin family receptor activity (GO:0097642)	6.34385e-05	0.000522148	271.374	RAMP2;RAMP3
chemoattractant activity (GO:0042056)	7.3537e-05	0.000562032	42.931	VEGFC;VEGFD;MIF
BMP receptor activity (GO:0098821)	9.50027e-05	0.000677686	203.52	BMPR2;HJV
protease binding (GO:0002020)	0.000232276	0.00155334	14.8078	COL1A1;COL1A2;FN1;TNF
platelet-derived growth factor binding (GO:0048407)	0.000345514	0.00217471	90.4308	COL1A1;COL1A2
BMP binding (GO:0036122)	0.000413941	0.00233114	81.3837	BMPR2;HJV
vascular endothelial growth factor receptor binding (GO:0005172)	0.000413941	0.00233114	81.3837	VEGFC;VEGFD
platelet-derived growth factor receptor binding (GO:0005161)	0.000488406	0.00261297	73.9814	PDGFC;VEGFD
cytokine activity (GO:0005125)	0.00098424	0.00501494	9.96097	CXCL9;IL15;MIF;TNF
protein homodimerization activity (GO:0042803)	0.00109231	0.00519935	4.88654	ACVR1;SMAD3;ADRB3;FLT4;PDGFC;PTH1R;ADRB2
amyloid-beta binding (GO:0001540)	0.00111762	0.00519935	16.1299	CD74;RAMP3;ADRB2
growth factor activity (GO:0008083)	0.00142389	0.00629807	14.7805	VEGFC;VEGFD;TDGF1
cytokine receptor activity (GO:0004896)	0.00147151	0.00629807	14.6059	IL15RA;CD74;CD44
C-C chemokine receptor activity (GO:0016493)	0.00155858	0.00641415	38.7328	CXCR2;CXCR4
C-C chemokine binding (GO:0019957)	0.0016975	0.00672713	36.9703	CXCR2;CXCR4
chemokine receptor activity (GO:0004950)	0.00199237	0.0076137	33.8861	CXCR2;CXCR4
growth factor receptor binding (GO:0070851)	0.00243851	0.00899726	12.1612	PDGFC;VEGFC;VEGFD
protein tyrosine kinase activity (GO:0004713)	0.0026415	0.00942136	11.8119	SYK;FLT4;EGFR
chemokine binding (GO:0019956)	0.00301112	0.0102925	27.1007	CXCR2;CXCR4
phosphatase binding (GO:0019902)	0.00307813	0.0102925	11.17	SMAD3;FLT4;EGFR
transmembrane receptor protein tyrosine kinase activity (GO:0004714)	0.0102681	0.0332934	13.9979	FLT4;EGFR
CXCR3 chemokine receptor binding (GO:0048248)	0.0126863	0.0377065	99.725	CXCL9
activin receptor activity, type I (GO:0016361)	0.0126863	0.0377065	99.725	ACVR1
C-X-C chemokine binding (GO:0019958)	0.0126863	0.0377065	99.725	CXCR2
protein tyrosine kinase binding (GO:1990782)	0.0145428	0.039977	11.5913	ACVR1;BMPR2
epinephrine binding (GO:0051379)	0.0152046	0.039977	79.776	ADRB3
MHC class II protein binding (GO:0042289)	0.0152046	0.039977	79.776	CD74
myosin light chain binding (GO:0032027)	0.0152046	0.039977	79.776	CXCR4
ubiquitin binding (GO:0043130)	0.0153183	0.039977	11.2681	SMAD3;CXCR4
hormone activity (GO:0005179)	0.0169214	0.042126	10.6729	AMH;PTHLH
DEAD/H-box RNA helicase binding (GO:0017151)	0.0177165	0.042126	66.4767	SMAD3
morphogen activity (GO:0016015)	0.0177165	0.042126	66.4767	SHH
vascular endothelial growth factor-activated receptor activity (GO:0005021)	0.0177165	0.042126	66.4767	FLT4
CD4 receptor binding (GO:0042609)	0.0202222	0.0470386	56.9771	CD74
glucocorticoid receptor binding (GO:0035259)	0.0227216	0.051728	49.8525	SMAD3
co-SMAD binding (GO:0070410)	0.0252148	0.0550609	44.3111	SMAD3
activin receptor binding (GO:0070697)	0.0252148	0.0550609	44.3111	TDGF1
transition metal ion binding (GO:0046914)	0.0265669	0.0559262	3.76475	SHH;SMAD3;DHH;GPC1
hyaluronic acid binding (GO:0005540)	0.0277017	0.0559262	39.878	CD44
transferrin receptor binding (GO:1990459)	0.0277017	0.0559262	39.878	HJV
MAP kinase kinase kinase activity (GO:0004709)	0.0277017	0.0559262	39.878	EGFR
ubiquitin protein ligase binding (GO:0031625)	0.0300362	0.0587186	4.69633	SMAD3;CXCR4;EGFR
tumor necrosis factor receptor binding (GO:0005164)	0.0301825	0.0587186	36.2509	TNF
I-SMAD binding (GO:0070411)	0.032657	0.0613034	33.2283	SMAD3
intramolecular oxidoreductase activity, transposing C=C bonds (GO:0016863)	0.032657	0.0613034	33.2283	MIF
peptide hormone receptor binding (GO:0051428)	0.0351253	0.0626911	30.6708	PTHLH
phospholipase binding (GO:0043274)	0.0351253	0.0626911	30.6708	SYK
ubiquitin-like protein ligase binding (GO:0044389)	0.0351539	0.0626911	4.40636	SMAD3;CXCR4;EGFR
protein phosphatase binding (GO:0019903)	0.0393284	0.0680103	6.68848	FLT4;EGFR
protein kinase binding (GO:0019901)	0.0397635	0.0680103	3.29694	ACVR1;IL15RA;BMPR2;SMAD3
transmembrane receptor protein serine/threonine kinase binding (GO:0070696)	0.0400434	0.0680103	26.5787	TDGF1
CXCR chemokine receptor binding (GO:0045236)	0.0424933	0.0699505	24.9163	CXCL9
MHC class II protein complex binding (GO:0023026)	0.0424933	0.0699505	24.9163	CD74
transforming growth factor beta receptor binding (GO:0005160)	0.044937	0.0728524	23.4494	SMAD3
R-SMAD binding (GO:0070412)	0.0473746	0.0756579	22.1456	SMAD3
cadherin binding (GO:0045296)	0.048856	0.0768764	3.846	ACVR1;BMPR2;EGFR
transcription coactivator binding (GO:0001223)	0.0498061	0.0772355	20.9789	SMAD3
hormone receptor binding (GO:0051427)	0.0522315	0.0787151	19.929	PTHLH
fibroblast growth factor binding (GO:0017134)	0.0522315	0.0787151	19.929	GPC1
zinc ion binding (GO:0008270)	0.0541888	0.0801047	3.68168	SHH;SMAD3;DHH
bHLH transcription factor binding (GO:0043425)	0.0546508	0.0801047	18.979	SMAD3
disordered domain specific binding (GO:0097718)	0.0570641	0.0825116	18.1155	FN1
calcium ion binding (GO:0005509)	0.0589748	0.0837294	3.55145	SHH;DHH;IHH
transforming growth factor beta binding (GO:0050431)	0.0594714	0.0837294	17.327	ACVR1
MHC protein binding (GO:0042287)	0.0690403	0.0947091	14.757	CD74
tumor necrosis factor receptor superfamily binding (GO:0032813)	0.0690403	0.0947091	14.757	TNF
non-membrane spanning protein tyrosine kinase activity (GO:0004715)	0.0855567	0.115881	11.7147	SYK
phosphotyrosine residue binding (GO:0001784)	0.0902227	0.120673	11.0628	SYK
protein phosphorylated amino acid binding (GO:0045309)	0.101786	0.132822	9.71122	SYK
transcription regulatory region nucleic acid binding (GO:0001067)	0.101789	0.132822	3.83654	SMAD3;TNF
copper ion binding (GO:0005507)	0.108654	0.140072	9.04773	GPC1
chemokine activity (GO:0008009)	0.110932	0.141307	8.84622	CXCL9
kinase binding (GO:0019900)	0.112949	0.142183	2.6598	IL15RA;SMAD3;EGFR
chemokine receptor binding (GO:0042379)	0.119988	0.147571	8.12245	CXCL9
potassium channel regulator activity (GO:0015459)	0.119988	0.147571	8.12245	ADRB2
transcription coregulator binding (GO:0001221)	0.12672	0.15408	7.65269	SMAD3
myosin binding (GO:0017022)	0.133401	0.160381	7.23418	CXCR4
metal ion binding (GO:0046872)	0.144816	0.17217	2.36321	SHH;DHH;IHH
ATP binding (GO:0005524)	0.158046	0.185834	2.90935	ACVR1;BMPR1B
ATPase binding (GO:0051117)	0.170327	0.198098	5.52139	EGFR
adenyl ribonucleotide binding (GO:0032559)	0.183419	0.21103	2.63762	ACVR1;BMPR1B
nuclear receptor binding (GO:0016922)	0.264575	0.301165	3.33277	SMAD3
purine ribonucleoside triphosphate binding (GO:0035639)	0.328383	0.369863	1.73701	ACVR1;BMPR1B
actin binding (GO:0003779)	0.364872	0.40668	2.24693	CXCR4
RNA polymerase II-specific DNA-binding transcription factor binding (GO:0061629)	0.385796	0.425568	2.09101	SMAD3
transcription cis-regulatory region binding (GO:0000976)	0.410232	0.447082	1.44775	SMAD3;TNF
DNA-binding transcription factor binding (GO:0140297)	0.413655	0.447082	1.90744	SMAD3
sequence-specific double-stranded DNA binding (GO:1990837)	0.546457	0.584709	1.10601	SMAD3;TNF
DNA-binding transcription activator activity, RNA polymerase II-specific (GO:0001228)	0.575727	0.609929	1.18175	SMAD3
DNA binding (GO:0003677)	0.618227	0.648532	0.965667	SMAD3;EGFR
double-stranded DNA binding (GO:0003690)	0.815446	0.847113	0.593815	EGFR
sequence-specific DNA binding (GO:0043565)	0.840836	0.865091	0.545127	SMAD3
RNA polymerase II cis-regulatory region sequence-specific DNA binding (GO:0000978)	0.951264	0.960238	0.327544	SMAD3
cis-regulatory region sequence-specific DNA binding (GO:0000987)	0.951264	0.960238	0.327544	SMAD3
RNA polymerase II transcription regulatory region sequence-specific DNA binding (GO:0000977)	0.972495	0.972495	0.2738	SMAD3

[truncated: 8 more sheets: ST11, ST12, ST13, ST14, ST15, ST16, ST17, ST18]
